# Supplementary material for: Genome-wide analysis of the peanut CaM/CML gene family reveals that the AhCML69 gene is associated with resistance to Ralstonia solanacearum
Source: BMC Genomics. 2024 Feb 21;25:200. doi: 10.1186/s12864-024-10108-5 (PMC10880322; doi:10.1186/s12864-024-10108-5)
Supplement: Supplementary file 1 — Supplementary Material 1. [file 12864_2024_10108_MOESM1_ESM.xlsx]

## Sheet: Arachis hypogaea
CaM/CML Genes in Arachis hypogaea
Gene	Rename	Location	MW	PI	EF-Hands
AH01G05300.1	AhCML1	Chr01	17648.8	4.28	3
AH01G07960.1	AhCaM1	Chr01	16861.7	4.12	4
AH01G08260.1	AhCML2	Chr01	13459.1	4.28	2
AH01G08270.1	AhCML3	Chr01	25858.3	4.8	3
AH01G08270.2	AhCML4	Chr01	25858.3	4.8	3
AH01G08340.1	AhCML5	Chr01	59402.8	8.84	6
AH01G10260.1	AhCaM2	Chr01	16861.7	4.12	4
AH01G10390.1	AhCML6	Chr01	20104.5	4.37	4
AH01G11240.1	AhCML7	Chr01	57820.2	5.69	6
AH01G23540.1	AhCML8	Chr01	20308.2	4.54	3
AH01G25010.1	AhCML9	Chr01	24576.1	4.73	4
AH01G26300.1	AhCML10	Chr01	17718.6	4.53	4
AH01G29930.1	AhCML11	Chr01	25834.3	4.73	3
AH01G29930.2	AhCML12	Chr01	23437.5	4.66	4
AH01G32520.1	AhCaM3	Chr01	18243.9	4.52	4
AH01G34550.1	AhCML13	Chr01	62594.5	5.96	6
AH02G02960.1	AhCML14	Chr02	22347.4	4.94	4
AH02G07370.1	AhCaM4	Chr02	18403.4	4.73	4
AH02G10250.1	AhCML15	Chr02	18170.7	6.42	4
AH02G13470.1	AhCML16	Chr02	65618.6	5.24	6
AH02G13470.2	AhCML17	Chr02	65618.6	5.24	6
AH02G13470.3	AhCML18	Chr02	65618.6	5.24	6
AH02G22400.1	AhCML19	Chr02	60128.8	6.64	6
AH02G25900.1	AhCML20	Chr02	25800.5	8.34	4
AH03G04010.1	AhCML21	Chr03	62445.8	6.23	6
AH03G04120.1	AhCML22	Chr03	17868	4.33	4
AH03G08900.1	AhCML23	Chr03	16081	4.33	4
AH03G13320.1	AhCML24	Chr03	30421	6.29	3
AH03G13600.1	AhCML25	Chr03	14501.5	4.17	1
AH03G26220.1	AhCML26	Chr03	32668.2	6.47	3
AH03G26230.1	AhCML27	Chr03	24695.5	5.45	4
AH03G31610.1	AhCML28	Chr03	56177.5	6.01	4
AH03G31610.2	AhCML29	Chr03	56177.5	6.01	4
AH03G31710.1	AhCML30	Chr03	56488.4	5.41	6
AH03G38580.1	AhCML31	Chr03	9480.35	4.13	2
AH03G43220.1	AhCML32	Chr03	20849.3	4.41	4
AH03G43860.1	AhCML33	Chr03	19913.9	4.62	4
AH03G43860.2	AhCML34	Chr03	20260.3	4.45	4
AH03G47930.1	AhCML35	Chr03	9593.7	4.3	2
AH04G00420.1	AhCML36	Chr04	61549.3	5.39	6
AH04G04110.1	AhCML37	Chr04	59909.8	5.91	6
AH04G16680.1	AhCML38	Chr04	98331.1	9.1	2
AH04G19890.1	AhCML39	Chr04	60551	6.04	6
AH04G23230.1	AhCML40	Chr04	21052.6	4.49	3
AH04G23550.1	AhCML41	Chr04	24711.7	4.67	4
AH05G02950.1	AhCML42	Chr05	64786.7	9.14	6
AH05G05580.1	AhCML43	Chr05	19096.6	5.14	4
AH05G06290.1	AhCML44	Chr05	21403.8	4.69	4
AH05G08880.1	AhCaM5	Chr05	16938.9	4.17	4
AH05G16610.1	AhCML45	Chr05	58488.5	6.31	6
AH05G32230.1	AhCML46	Chr05	61669.4	6.18	6
AH05G32230.2	AhCML47	Chr05	61669.4	6.18	6
AH05G32540.1	AhCML48	Chr05	21244.7	4.4	4
AH05G32540.2	AhCML49	Chr05	21244.7	4.4	4
AH05G33410.1	AhCaM6	Chr05	16861.7	4.12	4
AH06G01890.1	AhCML50	Chr06	60818.4	6.5	6
AH06G02650.1	AhCML51	Chr06	29915.3	4.96	4
AH06G03030.1	AhCaM7	Chr06	17223.4	4.36	4
AH06G09750.1	AhCML52	Chr06	14052.9	4.36	2
AH06G11630.1	AhCML53	Chr06	16915.8	4.1	4
AH06G13470.1	AhCML54	Chr06	86576.1	8.38	6
AH06G19880.1	AhCaM8	Chr06	16915.8	4.1	4
AH06G23310.1	AhCML55	Chr06	56310.8	6.82	4
AH06G25160.1	AhCML56	Chr06	12538.1	4.52	3
AH06G26220.1	AhCML57	Chr06	33485.5	6.72	4
AH07G03330.1	AhCML58	Chr07	54805	6.56	6
AH07G03340.1	AhCML59	Chr07	61618.6	6.44	6
AH07G03340.2	AhCML60	Chr07	63726	6.46	6
AH07G03340.3	AhCML61	Chr07	63726	6.46	6
AH07G05100.1	AhCML62	Chr07	59623.7	5.63	6
AH07G05500.1	AhCaM9	Chr07	19077.3	5.08	4
AH07G05510.1	AhCML63	Chr07	16861.7	4.12	4
AH07G10150.1	AhCML64	Chr07	15843.9	4.78	4
AH07G17050.1	AhCML65	Chr07	66033.8	6.08	3
AH08G03510.1	AhCML66	Chr08	11022.5	9.98	3
AH08G04290.1	AhCML67	Chr08	24756.3	4.96	3
AH08G04290.2	AhCML68	Chr08	24756.3	4.96	3
AH08G06260.1	AhCML69	Chr08	18746.2	4.17	4
AH08G08950.1	AhCML70	Chr08	19911.6	4.66	3
AH08G11180.1	AhCML71	Chr08	24076.3	4.79	4
AH08G15600.1	AhCML72	Chr08	32470.5	7.8	3
AH08G15600.2	AhCML73	Chr08	31401	6.06	2
AH08G17080.1	AhCML74	Chr08	14471.8	4.76	1
AH08G20460.1	AhCML75	Chr08	13306.1	4.13	2
AH08G20730.1	AhCML76	Chr08	12894	3.98	2
AH08G28430.1	AhCML77	Chr08	57148.1	5.45	6
AH08G29190.1	AhCML78	Chr08	15160.1	4.27	1
AH08G29990.1	AhCML79	Chr08	16017.4	4.64	4
AH09G03620.1	AhCML80	Chr09	15618.6	4.3	3
AH09G05080.1	AhCML81	Chr09	30706	4.83	3
AH09G19680.1	AhCaM10	Chr09	19864.8	4.43	4
AH09G30980.1	AhCML82	Chr09	44765.8	4.84	4
AH09G33760.1	AhCML83	Chr09	55743.6	5.26	6
AH10G03800.1	AhCML84	Chr10	12897.8	4.53	1
AH10G14150.1	AhCML85	Chr10	21057.9	6.39	4
AH10G22220.1	AhCML86	Chr10	21947.8	4.75	3
AH10G22700.1	AhCaM11	Chr10	18859	4.79	4
AH10G30370.1	AhCML87	Chr10	16766	4.16	3
AH11G00590.1	AhCML88	Chr11	59668.1	8.84	6
AH11G00660.1	AhCML89	Chr11	25773.2	4.8	4
AH11G00660.2	AhCML90	Chr11	25773.2	4.8	4
AH11G00660.3	AhCML91	Chr11	25773.2	4.8	4
AH11G00670.1	AhCML92	Chr11	25395.7	4.49	4
AH11G00960.1	AhCaM12	Chr11	17128	4	4
AH11G03310.1	AhCML93	Chr11	17662.8	4.25	3
AH11G09980.1	AhCML94	Chr11	20153.5	4.29	4
AH11G10850.1	AhCML95	Chr11	85304.6	8.34	6
AH11G18400.1	AhCML96	Chr11	15974.2	4.27	4
AH11G22340.1	AhCML97	Chr11	62584.6	5.96	6
AH11G25490.1	AhCaM13	Chr11	16963	4.2	4
AH11G26940.1	AhCML98	Chr11	25834.3	4.73	4
AH11G26940.2	AhCML99	Chr11	25834.3	4.73	4
AH11G31570.1	AhCML100	Chr11	17718.6	4.53	4
AH11G32950.1	AhCML101	Chr11	24606.2	4.73	4
AH11G34320.1	AhCML102	Chr11	20308.2	4.54	3
AH12G04130.1	AhCML103	Chr12	15146.1	4.25	1
AH12G05980.1	AhCML104	Chr12	19171.8	4.66	2
AH12G08820.1	AhCaM14	Chr12	17308.3	4.46	4
AH12G10960.1	AhCML105	Chr12	16405.5	5.07	1
AH12G16690.1	AhCML106	Chr12	28414.1	4.59	4
AH12G17970.1	AhCML107	Chr12	13263	4.39	2
AH12G18200.1	AhCML108	Chr12	31257.9	6.29	4
AH12G24630.1	AhCML109	Chr12	60157.7	6.2	6
AH12G29210.1	AhCML110	Chr12	26681.3	5.87	4
AH12G30030.1	AhCML111	Chr12	61411.1	6.7	4
AH12G33910.1	AhCML112	Chr12	68219.5	5.48	6
AH12G34040.1	AhCML113	Chr12	73218.3	5.31	6
AH13G05160.1	AhCML114	Chr13	60157.2	5.69	6
AH13G05950.1	AhCML115	Chr13	62493.9	6.23	6
AH13G06060.1	AhCML116	Chr13	17665.8	4.36	4
AH13G11490.1	AhCML117	Chr13	16246.1	4.29	4
AH13G16250.1	AhCML118	Chr13	14957.9	4.24	2
AH13G32000.1	AhCML119	Chr13	24792.5	5.61	4
AH13G32000.2	AhCML120	Chr13	24792.5	5.61	4
AH13G35660.2	AhCML121	Chr13	56177.5	6.01	4
AH13G45860.1	AhCML122	Chr13	20849.3	4.41	4
AH13G46570.1	AhCaM15	Chr13	18376.4	4.73	4
AH13G50640.1	AhCML123	Chr13	9593.7	4.3	2
AH13G56810.1	AhCML124	Chr13	15977.2	4.67	2
AH13G56900.1	AhCML125	Chr13	16902.2	4.19	3
AH13G60090.1	AhCML126	Chr13	62975.2	5.58	6
AH13G60090.2	AhCML127	Chr13	62975.2	5.58	6
AH13G60090.3	AhCML128	Chr13	62975.2	5.58	6
AH13G60090.4	AhCML129	Chr13	62975.2	5.58	6
AH13G60090.5	AhCML130	Chr13	62975.2	5.58	6
AH13G60090.6	AhCML131	Chr13	62975.2	5.58	6
AH14G01040.1	AhCML132	Chr14	61311.2	5.48	6
AH14G05090.1	AhCML133	Chr14	59145	5.78	6
AH14G05090.2	AhCML134	Chr14	59145	5.78	6
AH14G22710.1	AhCML135	Chr14	60563	6.04	6
AH14G27010.1	AhCML136	Chr14	21066.6	4.5	4
AH14G27330.1	AhCML137	Chr14	24671.7	4.74	4
AH14G35090.1	AhCML138	Chr14	48131.1	4.83	2
AH14G44920.1	AhCML139	Chr14	48167.2	4.82	2
AH15G01610.1	AhCML140	Chr15	20110.4	4.87	4
AH15G01650.1	AhCML141	Chr15	19084.6	5.14	4
AH15G02440.1	AhCML142	Chr15	21448.8	4.77	4
AH15G05070.1	AhCML143	Chr15	16510.8	4.89	3
AH15G06320.1	AhCML144	Chr15	58459.5	6.31	6
AH15G06320.2	AhCML145	Chr15	51399.5	6.48	6
AH15G16040.1	AhCML146	Chr15	20807.8	4.46	3
AH15G19030.1	AhCaM16	Chr15	18257.9	4.52	4
AH15G20510.1	AhCML147	Chr15	21176.6	4.43	4
AH15G20870.1	AhCML148	Chr15	61635.4	6.08	6
AH16G00240.1	AhCML149	Chr16	87948.5	8.25	6
AH16G01700.1	AhCaM17	Chr16	16510.8	4.89	4
AH16G04360.1	AhCML150	Chr16	60790.4	6.5	6
AH16G05160.1	AhCML151	Chr16	29621	4.83	4
AH16G05530.1	AhCaM18	Chr16	16861.7	4.12	4
AH16G13860.1	AhCML152	Chr16	14010.9	4.34	1
AH16G24820.1	AhCaM19	Chr16	17282.3	4.38	4
AH16G28730.1	AhCML153	Chr16	56157.7	6.82	4
AH16G31070.1	AhCML154	Chr16	15967	4.33	4
AH16G32670.1	AhCML155	Chr16	25782.6	5.71	4
AH16G38340.1	AhCML156	Chr16	26035	4.53	3
AH16G38340.2	AhCML157	Chr16	26860.9	4.66	3
AH16G38340.3	AhCML158	Chr16	27974.2	4.69	3
AH16G41660.1	AhCML159	Chr16	11291.9	9.22	2
AH16G41680.1	AhCML160	Chr16	10421.5	6.96	2
AH16G44040.1	AhCML161	Chr16	28904.2	4.68	3
AH16G44040.2	AhCML162	Chr16	28904.2	4.68	3
AH17G00410.1	AhCML163	Chr17	63090.2	5.58	6
AH17G00410.2	AhCML164	Chr17	63090.2	5.58	6
AH17G00410.3	AhCML165	Chr17	63090.2	5.58	6
AH17G04170.1	AhCML166	Chr17	16861.7	4.12	4
AH17G04180.1	AhCaM20	Chr17	18738.1	4.16	4
AH17G09190.1	AhCML167	Chr17	9475.42	4.25	2
AH17G09230.1	AhCML168	Chr17	15843.9	4.78	4
AH17G09230.2	AhCML169	Chr17	15843.9	4.78	4
AH17G25760.1	AhCML170	Chr17	22407.4	4.96	4
AH17G26750.1	AhCML171	Chr17	11026.5	9.98	3
AH17G27800.1	AhCML172	Chr17	25444.1	4.98	3
AH17G27800.2	AhCML173	Chr17	24754.4	5.04	3
AH17G29650.1	AhCML174	Chr17	19468.8	4.06	4
AH18G03210.1	AhCML175	Chr18	24163.4	4.79	4
AH18G05910.1	AhCML176	Chr18	31424.1	6.06	3
AH18G07630.1	AhCML177	Chr18	14434.7	4.67	1
AH18G12540.1	AhCML178	Chr18	13306.1	4.13	2
AH18G13070.1	AhCML179	Chr18	13488.7	4.02	2
AH18G13110.1	AhCML180	Chr18	13100.2	3.77	2
AH18G23900.1	AhCML181	Chr18	65928.8	6.3	2
AH18G23900.2	AhCML182	Chr18	51277.6	5.8	3
AH18G33760.1	AhCML183	Chr18	57251.3	5.46	6
AH18G34780.1	AhCML184	Chr18	16031.5	4.65	4
AH19G20070.1	AhCML185	Chr19	13343.3	5.27	1
AH19G23570.1	AhCML186	Chr19	9169.38	5.04	1
AH19G24870.1	AhCaM21	Chr19	18726.1	4.16	4
AH19G33610.1	AhCML187	Chr19	55743.6	5.26	6
AH19G37200.1	AhCML188	Chr19	44788.8	4.87	4
AH20G01640.1	AhCaM22	Chr20	17648.8	4.32	4
AH20G05550.1	AhCML189	Chr20	12897.8	4.53	1
AH20G20370.1	AhCML190	Chr20	21101	7.63	4
AH20G29610.1	AhCaM23	Chr20	17128	4	4
AH20G34090.1	AhCML191	Chr20	64953.4	5.2	6
				9.34

## Sheet: Arachis duranensis
CaM/CML Genes in Arachis duranensis
Gene	Rename	Location	MW	PI	EF-Hands
aradu.V14167.gnm1.ann1.Aradu.017SJ.1	AdCML1	A08	18898.7	4.84	1
aradu.V14167.gnm1.ann1.Aradu.04DPI.1	AdCML2	A02	63002.9	6.6	3
aradu.V14167.gnm1.ann1.Aradu.0X4TI.1	AdCML3	A10	107411	5.44	6
aradu.V14167.gnm1.ann1.Aradu.1F1XW.1	AdCML4	A05	60977.6	6.17	6
aradu.V14167.gnm1.ann1.Aradu.1F9TA.1	AdCML5	A06	26729.7	4.66	3
aradu.V14167.gnm1.ann1.Aradu.1M38D.1	AdCaM1	A06	17322.5	4.33	4
aradu.V14167.gnm1.ann1.Aradu.2Z2ZU.1	AdCML6	A04	61417.2	5.44	6
aradu.V14167.gnm1.ann1.Aradu.383XS.1	AdCML7	A06	60818.4	6.5	6
aradu.V14167.gnm1.ann1.Aradu.39711.1	AdCML8	A05	153028	8.93	4
aradu.V14167.gnm1.ann1.Aradu.3A2M2.1	AdCML9	A01	59402.8	8.84	6
aradu.V14167.gnm1.ann1.Aradu.3WL67.1	AdCML10	A10	12897.8	4.53	1
aradu.V14167.gnm1.ann1.Aradu.4CF0T.1	AdCML11	A08	57090.1	5.51	6
aradu.V14167.gnm1.ann1.Aradu.4P8D3.1	AdCML12	A06	86644.2	8.25	6
aradu.V14167.gnm1.ann1.Aradu.4R8PQ.1	AdCML13	A03	20984.2	9.08	4
aradu.V14167.gnm1.ann1.Aradu.58BVX.1	AdCML14	A07	66065.8	6.08	2
aradu.V14167.gnm1.ann1.Aradu.5AV6I.1	AdCML15	A04	71233.2	5.93	6
aradu.V14167.gnm1.ann1.Aradu.5CN8X.1	AdCML16	A03	24786.5	5.61	3
aradu.V14167.gnm1.ann1.Aradu.69Z0K.1	AdCML17	A01	30366.8	5.4	3
aradu.V14167.gnm1.ann1.Aradu.6G4CM.1	AdCML18	A08	80798.1	5.87	3
aradu.V14167.gnm1.ann1.Aradu.82C4A.1	AdCaM2	A09	17128	4	4
aradu.V14167.gnm1.ann1.Aradu.8EM3B.1	AdCML19	A07	105895	6.36	6
aradu.V14167.gnm1.ann1.Aradu.92NW5.1	AdCML20	A04	97646.5	9.1	2
aradu.V14167.gnm1.ann1.Aradu.B0F0Q.1	AdCML21	A05	19096.7	5.14	4
aradu.V14167.gnm1.ann1.Aradu.B4AI9.1	AdCML22	A04	59982.9	5.85	6
aradu.V14167.gnm1.ann1.Aradu.CY8HB.1	AdCML23	A02	66351.8	5.49	6
aradu.V14167.gnm1.ann1.Aradu.D03W8.1	AdCML24	A01	62612.6	5.96	6
aradu.V14167.gnm1.ann1.Aradu.DF7HX.1	AdCML25	A09	25212.5	5.6	4
aradu.V14167.gnm1.ann1.Aradu.DI3D2.1	AdCML26	A08	25446	4.9	3
aradu.V14167.gnm1.ann1.Aradu.E72ZJ.1	AdCML27	A07	59611.7	5.63	6
aradu.V14167.gnm1.ann1.Aradu.F99CN.1	AdCML28	A05	21374.7	4.68	3
aradu.V14167.gnm1.ann1.Aradu.FYH7H.1	AdCaM3	A02	16963	4.2	4
aradu.V14167.gnm1.ann1.Aradu.GH35A.1	AdCML29	A09	42652.8	5.08	4
aradu.V14167.gnm1.ann1.Aradu.GKV1Z.1	AdCML30	A08	11022.5	9.98	2
aradu.V14167.gnm1.ann1.Aradu.H122Q.1	AdCML31	A02	60115.7	6.32	6
aradu.V14167.gnm1.ann1.Aradu.HG8ZF.1	AdCML32	A09	29545.9	4.92	4
aradu.V14167.gnm1.ann1.Aradu.HW921.1	AdCML33	A01	28550.5	5.55	3
aradu.V14167.gnm1.ann1.Aradu.IAV3N.1	AdCML34	A02	19729.8	4.6	1
aradu.V14167.gnm1.ann1.Aradu.KR6D1.1	AdCaM4	A06	16861.7	4.12	4
aradu.V14167.gnm1.ann1.Aradu.M30U6.1	AdCML35	A07	37916.2	4.19	6
aradu.V14167.gnm1.ann1.Aradu.M4KBT.1	AdCML36	A09	19506.5	4.99	4
aradu.V14167.gnm1.ann1.Aradu.N446Y.1	AdCML37	A06	10236.4	6.27	2
aradu.V14167.gnm1.ann1.Aradu.NAT4H.1	AdCML38	A02	25394.7	6.7	1
aradu.V14167.gnm1.ann1.Aradu.NJL4S.1	AdCaM5	A01	26000.6	8.16	4
aradu.V14167.gnm1.ann1.Aradu.P0L8F.1	AdCML39	A02	65660.6	5.32	6
aradu.V14167.gnm1.ann1.Aradu.P47CH.1	AdCML40	A03	62431.7	6.15	6
aradu.V14167.gnm1.ann1.Aradu.P4874.1	AdCML41	A07	63432.5	5.58	6
aradu.V14167.gnm1.ann1.Aradu.P8CLW.1	AdCaM6	A09	15897.8	4.26	4
aradu.V14167.gnm1.ann1.Aradu.PJH5B.1	AdCML42	A01	17661.9	4.36	3
aradu.V14167.gnm1.ann1.Aradu.PXK6S.1	AdCML43	A05	20809.2	4.93	4
aradu.V14167.gnm1.ann1.Aradu.Q2BGD.1	AdCML44	A05	12556.5	4.49	2
aradu.V14167.gnm1.ann1.Aradu.RGB1G.1	AdCaM7	A03	16081	4.33	4
aradu.V14167.gnm1.ann1.Aradu.RN3WX.1	AdCML45	A10	17906.4	4.6	3
aradu.V14167.gnm1.ann1.Aradu.SB5CI.1	AdCaM8	A08	22347.4	4.94	4
aradu.V14167.gnm1.ann1.Aradu.T8M37.1	AdCML46	A02	65618.6	5.24	6
aradu.V14167.gnm1.ann1.Aradu.U3WE4.1	AdCML47	A06	14052.9	4.36	1
aradu.V14167.gnm1.ann1.Aradu.V24GR.1	AdCaM9	A06	16915.8	4.1	4
aradu.V14167.gnm1.ann1.Aradu.W2VYJ.1	AdCML48	A05	58486.5	6.31	6
aradu.V14167.gnm1.ann1.Aradu.X6XVS.1	AdCML49	A08	37904.6	8.63	2
aradu.V14167.gnm1.ann1.Aradu.XBR45.1	AdCML50	A03	17868	4.33	4
aradu.V14167.gnm1.ann1.Aradu.XG6T6.1	AdCML51	A01	25828.3	4.8	4
aradu.V14167.gnm1.ann1.Aradu.XHG9S.1	AdCML52	A03	56474.4	5.41	6
aradu.V14167.gnm1.ann1.Aradu.XNJ7A.1	AdCML53	A06	33446.4	6.72	4
aradu.V14167.gnm1.ann1.Aradu.XR3BY.1	AdCML54	A06	56529.1	6.85	4
aradu.V14167.gnm1.ann1.Aradu.Z3YHX.1	AdCML55	A03	56177.5	6.01	4
aradu.V14167.gnm1.ann1.Aradu.ZFT0U.1	AdCML56	A05	67240.6	9.02	6
aradu.V14167.gnm1.ann1.Aradu.ZHY64.1	AdCML57	A04	43814.2	4.76	1
aradu.V14167.gnm1.ann1.Aradu.ZZ215.1	AdCML58	A09	55743.6	5.26	6

## Sheet: Arachis ipaensis
CaM/CML Genes in Arachis ipaensis
Gene	Rename	Location	MW	PI	EF-Hands
araip.K30076.gnm1.ann1.Araip.1897A.1	AiCML1	B01	62584.6	5.96	6
araip.K30076.gnm1.ann1.Araip.1G1KY.1	AiCML2	B03	62493.9	6.23	6
araip.K30076.gnm1.ann1.Araip.1X27I.1	AiCML3	B04	22190.5	4.31	2
araip.K30076.gnm1.ann1.Araip.1Z65W.1	AiCML4	B05	21448.8	4.77	4
araip.K30076.gnm1.ann1.Araip.291BC.1	AiCML5	B07	34110	4.17	4
araip.K30076.gnm1.ann1.Araip.35NZV.1	AiCML6	B09	29571	4.92	3
araip.K30076.gnm1.ann1.Araip.3IE6G.1	AiCML7	B07	63243.5	6.46	6
araip.K30076.gnm1.ann1.Araip.3KL67.1	AiCaM1	B06	24086.8	4.72	4
araip.K30076.gnm1.ann1.Araip.3P5TL.1	AiCML8	B06	60790.4	6.5	6
araip.K30076.gnm1.ann1.Araip.64DCF.1	AiCML9	B03	24792.5	5.61	3
araip.K30076.gnm1.ann1.Araip.6L5KM.1	AiCaM2	B08	16943	4.26	4
araip.K30076.gnm1.ann1.Araip.79R74.1	AiCML10	B09	55743.6	5.26	6
araip.K30076.gnm1.ann1.Araip.7S8SH.1	AiCaM3	B02	16471.6	4.75	4
araip.K30076.gnm1.ann1.Araip.7YJ6V.1	AiCML11	B06	52892.9	6.06	4
araip.K30076.gnm1.ann1.Araip.92STN.1	AiCML12	B01	29361.5	5.02	3
araip.K30076.gnm1.ann1.Araip.A4R6H.1	AiCML13	B06	9126.25	6.71	2
araip.K30076.gnm1.ann1.Araip.AZ4FD.1	AiCML14	B01	25773.2	4.8	4
araip.K30076.gnm1.ann1.Araip.BF1SB.1	AiCaM4	B07	22407.4	4.96	4
araip.K30076.gnm1.ann1.Araip.BMG9B.1	AiCML15	B10	58305.9	5.98	6
araip.K30076.gnm1.ann1.Araip.BSB2C.1	AiCML16	B02	57957.1	8.65	2
araip.K30076.gnm1.ann1.Araip.BU5N7.1	AiCML17	B06	25782.6	5.71	4
araip.K30076.gnm1.ann1.Araip.C2I9V.1	AiCML18	B04	97659.5	9.02	2
araip.K30076.gnm1.ann1.Araip.C6ZL6.1	AiCaM5	B09	17128	4	4
araip.K30076.gnm1.ann1.Araip.CIZ6F.1	AiCML19	B02	65999.3	5.56	6
araip.K30076.gnm1.ann1.Araip.CW72W.1	AiCaM6	B06	17648.8	4.32	4
araip.K30076.gnm1.ann1.Araip.D5LW4.1	AiCaM7	B06	16915.8	4.1	4
araip.K30076.gnm1.ann1.Araip.DH2D0.1	AiCML20	B07	28853.5	7.72	3
araip.K30076.gnm1.ann1.Araip.E44JL.1	AiCaM8	B10	18376.4	4.73	4
araip.K30076.gnm1.ann1.Araip.F3SVI.1	AiCML21	B02	68978.2	5.38	6
araip.K30076.gnm1.ann1.Araip.GMN62.1	AiCML22	B02	67980.1	7.58	6
araip.K30076.gnm1.ann1.Araip.I56T6.1	AiCML23	B05	23892.9	5.04	4
araip.K30076.gnm1.ann1.Araip.I8I2U.1	AiCML24	B08	53819.3	5.23	6
araip.K30076.gnm1.ann1.Araip.IUQ6M.1	AiCaM9	B06	28904.2	4.68	3
araip.K30076.gnm1.ann1.Araip.JGS8U.1	AiCML25	B05	67249.6	9.08	6
araip.K30076.gnm1.ann1.Araip.JV8M8.1	AiCaM10	B02	16938.9	4.17	4
araip.K30076.gnm1.ann1.Araip.K8S7D.1	AiCML26	B04	61311.2	5.48	6
araip.K30076.gnm1.ann1.Araip.K9IZP.1	AiCML27	B05	17962.7	5.25	3
araip.K30076.gnm1.ann1.Araip.KCG3E.1	AiCML28	B03	56462.3	5.4	6
araip.K30076.gnm1.ann1.Araip.KL8C5.1	AiCML29	B05	58459.5	6.31	6
araip.K30076.gnm1.ann1.Araip.KU06I.1	AiCML30	B06	87948.5	8.25	6
araip.K30076.gnm1.ann1.Araip.LFA21.1	AiCML31	B02	19616.3	6.16	1
araip.K30076.gnm1.ann1.Araip.M2GYW.1	AiCML32	B03	16360.4	4.37	3
araip.K30076.gnm1.ann1.Araip.MBX1A.1	AiCML33	B09	9388.4	4.56	2
araip.K30076.gnm1.ann1.Araip.MFI1B.1	AiCML34	B02	29970.4	6.12	3
araip.K30076.gnm1.ann1.Araip.MR8XD.1	AiCML35	B07	25782.5	4.1	2
araip.K30076.gnm1.ann1.Araip.MS1GW.1	AiCaM11	B06	16861.7	4.12	4
araip.K30076.gnm1.ann1.Araip.MTQ7F.1	AiCML36	B03	59609.6	5.63	6
araip.K30076.gnm1.ann1.Araip.MZL3F.1	AiCML37	B09	44788.8	4.87	4
araip.K30076.gnm1.ann1.Araip.P1J2H.1	AiCaM12	B01	16268.3	5.06	4
araip.K30076.gnm1.ann1.Araip.P4C9H.1	AiCML38	B06	11533.2	9.4	2
araip.K30076.gnm1.ann1.Araip.P620U.1	AiCML39	B08	14303.5	4.67	2
araip.K30076.gnm1.ann1.Araip.PZ9H4.1	AiCML40	B01	64424.6	6.62	6
araip.K30076.gnm1.ann1.Araip.Q3IAU.1	AiCaM13	B05	13038.3	3.98	4
araip.K30076.gnm1.ann1.Araip.Q54YF.1	AiCML41	B07	53369.4	7.01	6
araip.K30076.gnm1.ann1.Araip.QM9UX.1	AiCaM14	B10	21101	7.63	4
araip.K30076.gnm1.ann1.Araip.RJ6GF.1	AiCaM15	B08	31424.1	6.06	2
araip.K30076.gnm1.ann1.Araip.SQ8BM.1	AiCML42	B01	25395.7	4.49	4
araip.K30076.gnm1.ann1.Araip.T1IDG.1	AiCML43	B03	62975.2	5.58	6
araip.K30076.gnm1.ann1.Araip.TDK1X.1	AiCML44	B05	65254.6	5.83	6
araip.K30076.gnm1.ann1.Araip.U291S.1	AiCML45	B07	25444.1	4.98	3
araip.K30076.gnm1.ann1.Araip.U55ET.1	AiCML46	B03	56177.5	6.01	4
araip.K30076.gnm1.ann1.Araip.UHZ8X.1	AiCML47	B01	52664.4	7.21	6
araip.K30076.gnm1.ann1.Araip.V50JD.1	AiCML48	B04	59145	5.78	6
araip.K30076.gnm1.ann1.Araip.V8ASR.1	AiCML49	B01	17662.8	4.25	3
araip.K30076.gnm1.ann1.Araip.V9NIV.1	AiCML50	B02	63485.1	5.19	6
araip.K30076.gnm1.ann1.Araip.VG1UA.1	AiCML51	B08	58305.9	5.89	2
araip.K30076.gnm1.ann1.Araip.WAS0J.1	AiCML52	B02	61411.1	6.7	3
araip.K30076.gnm1.ann1.Araip.WKM6P.1	AiCML53	B04	45604.2	5.38	6
araip.K30076.gnm1.ann1.Araip.WS8N5.1	AiCML54	B06	11291.5	5.87	2
araip.K30076.gnm1.ann1.Araip.X0PQ9.1	AiCML55	B08	77451.3	5.34	4
araip.K30076.gnm1.ann1.Araip.Y7IL1.1	AiCaM16	B02	16517.8	4.76	4
araip.K30076.gnm1.ann1.Araip.Y89NJ.1	AiCML56	B02	13371.1	4.09	2
