# Supplementary material for: Genome-wide analysis of the peanut CaM/CML gene family reveals that the AhCML69 gene is associated with resistance to Ralstonia solanacearum
Source: BMC Genomics. 2024 Feb 21;25:200. doi: 10.1186/s12864-024-10108-5 (PMC10880322; doi:10.1186/s12864-024-10108-5)
Supplement: Supplementary file 3 — Supplementary Material 3. [file 12864_2024_10108_MOESM3_ESM.xlsx]

## Sheet: Sheet2
The phylogenetic tree of CaM/CML genes
Gene	Rename	Group
AH01G07960.1	AhCaM1	Group I
AH01G10260.1	AhCaM2
AH01G32520.1	AhCaM3
AH02G07370.1	AhCaM4
AH05G08880.1	AhCaM5
AH05G33410.1	AhCaM6
AH06G03030.1	AhCaM7
AH06G19880.1	AhCaM8
AH07G05500.1	AhCaM9
AH09G19680.1	AhCaM10
AH10G22700.1	AhCaM11
AH11G00960.1	AhCaM12
AH11G25490.1	AhCaM13
AH12G08820.1	AhCaM14
AH13G46570.1	AhCaM15
AH15G19030.1	AhCaM16
AH16G01700.1	AhCaM17
AH16G05530.1	AhCaM18
AH16G24820.1	AhCaM19
AH17G04180.1	AhCaM20
AH19G24870.1	AhCaM21
AH20G01640.1	AhCaM22
AH20G29610.1	AhCaM23
aradu.V14167.gnm1.ann1.Aradu.NJL4S.1	AdCaM5
aradu.V14167.gnm1.ann1.Aradu.P8CLW.1	AdCaM6
aradu.V14167.gnm1.ann1.Aradu.RGB1G.1	AdCaM7
araip.K30076.gnm1.ann1.Araip.7S8SH.1	AiCaM3
araip.K30076.gnm1.ann1.Araip.BF1SB.1	AiCaM4
araip.K30076.gnm1.ann1.Araip.P1J2H.1	AiCaM12
araip.K30076.gnm1.ann1.Araip.Q3IAU.1	AiCaM13
AT1G66410.2	AtCaM4
AT2G27030.3	AtCaM5
AT2G41110.2	AtCaM2
AT3G43810.2	AtCaM7
AT3G56800.1	AtCaM3
AT5G21274.1	AtCaM6
AT5G37780.3	AtCaM1
aradu.V14167.gnm1.ann1.Aradu.1M38D.1	AdCaM1	Group II
aradu.V14167.gnm1.ann1.Aradu.82C4A.1	AdCaM2
aradu.V14167.gnm1.ann1.Aradu.FYH7H.1	AdCaM3
aradu.V14167.gnm1.ann1.Aradu.KR6D1.1	AdCaM4
aradu.V14167.gnm1.ann1.Aradu.GKV1Z.1	AdCML30
aradu.V14167.gnm1.ann1.Aradu.SB5CI.1	AdCaM8
aradu.V14167.gnm1.ann1.Aradu.V24GR.1	AdCaM9
araip.K30076.gnm1.ann1.Araip.3KL67.1	AiCaM1
araip.K30076.gnm1.ann1.Araip.6L5KM.1	AiCaM2
araip.K30076.gnm1.ann1.Araip.C6ZL6.1	AiCaM5
araip.K30076.gnm1.ann1.Araip.CW72W.1	AiCaM6
araip.K30076.gnm1.ann1.Araip.D5LW4.1	AiCaM7
araip.K30076.gnm1.ann1.Araip.E44JL.1	AiCaM8
araip.K30076.gnm1.ann1.Araip.JV8M8.1	AiCaM10
araip.K30076.gnm1.ann1.Araip.MS1GW.1	AiCaM11
araip.K30076.gnm1.ann1.Araip.QM9UX.1	AiCaM14
araip.K30076.gnm1.ann1.Araip.Y7IL1.1	AiCaM16
AH12G05980.1	AhCML104	Group III
AH12G17970.1	AhCML107
AH13G16250.1	AhCML118
AH13G50640.1	AhCML123
AH13G56810.1	AhCML124
AH14G35090.1	AhCML138
AH14G44920.1	AhCML139
AH16G41660.1	AhCML159
AH16G41680.1	AhCML160
AH17G09190.1	AhCML167
AH18G12540.1	AhCML178
AH18G13070.1	AhCML179
AH18G13110.1	AhCML180
AH18G23900.1	AhCML181
aradu.V14167.gnm1.ann1.Aradu.58BVX.1	AdCML14
aradu.V14167.gnm1.ann1.Aradu.5CN8X.1	AdCML16
aradu.V14167.gnm1.ann1.Aradu.N446Y.1	AdCML37
aradu.V14167.gnm1.ann1.Aradu.X6XVS.1	AdCML49
araip.K30076.gnm1.ann1.Araip.1X27I.1	AiCML3
araip.K30076.gnm1.ann1.Araip.A4R6H.1	AiCML13
araip.K30076.gnm1.ann1.Araip.C2I9V.1	AiCML18
araip.K30076.gnm1.ann1.Araip.MBX1A.1	AiCML33
araip.K30076.gnm1.ann1.Araip.MR8XD.1	AiCML35
araip.K30076.gnm1.ann1.Araip.P4C9H.1	AiCML38
araip.K30076.gnm1.ann1.Araip.P620U.1	AiCML39
araip.K30076.gnm1.ann1.Araip.RJ6GF.1	AiCaM15
araip.K30076.gnm1.ann1.Araip.VG1UA.1	AiCML51
araip.K30076.gnm1.ann1.Araip.WS8N5.1	AiCML54
AT1G12310.1	AtCML13
AT1G62820.1	AtCML14
AT2G41090.1	AtCML10
AT2G41100.1	AtCML11
AT3G22930.1	AtCML20
AT3G50360.1	AtCML12
AT3G51920.1	AtCML9
AT4G14640.1	AtCML8
AT4G37010.2	AtCML19
AH01G05300.1	AhCML1	Group IV
AH01G08260.1	AhCML2
AH01G08270.1	AhCML3
AH01G08270.2	AhCML4
AH01G10390.1	AhCML6
AH01G23540.1	AhCML8
AH01G25010.1	AhCML9
AH01G26300.1	AhCML10
AH01G29930.1	AhCML11
AH01G29930.2	AhCML12
AH02G02960.1	AhCML14
AH02G10250.1	AhCML15
AH02G25900.1	AhCML20
AH03G04120.1	AhCML22
AH03G08900.1	AhCML23
AH03G13320.1	AhCML24
AH03G26220.1	AhCML26
AH03G26230.1	AhCML27
AH03G31610.1	AhCML28
AH03G31610.2	AhCML29
AH03G38580.1	AhCML31
AH03G43220.1	AhCML32
AH03G43860.1	AhCML33
AH03G43860.2	AhCML34
AH03G47930.1	AhCML35
AH04G16680.1	AhCML38
AH04G23230.1	AhCML40
AH04G23550.1	AhCML41
AH05G05580.1	AhCML43
AH05G06290.1	AhCML44
AH05G32540.1	AhCML48
AH05G32540.2	AhCML49
AH06G02650.1	AhCML51
AH06G09750.1	AhCML52
AH06G11630.1	AhCML53
AH06G23310.1	AhCML55
AH06G25160.1	AhCML56
AH06G26220.1	AhCML57
AH07G05510.1	AhCML63
AH07G10150.1	AhCML64
AH07G17050.1	AhCML65
AH08G03510.1	AhCML66
AH08G04290.1	AhCML67
AH08G04290.2	AhCML68
AH08G06260.1	AhCML69
AH08G08950.1	AhCML70
AH08G11180.1	AhCML71
AH08G15600.1	AhCML72
AH08G15600.2	AhCML73
AH08G20460.1	AhCML75
AH08G20730.1	AhCML76
AH08G29990.1	AhCML79
AH09G03620.1	AhCML80
AH09G05080.1	AhCML81
AH09G30980.1	AhCML82
AH10G14150.1	AhCML85
AH10G22220.1	AhCML86
AH10G30370.1	AhCML87
AH11G00660.1	AhCML89
AH11G00660.2	AhCML90
AH11G00660.3	AhCML91
AH11G00670.1	AhCML92
AH11G03310.1	AhCML93
AH11G09980.1	AhCML94
AH11G18400.1	AhCML96
AH11G26940.1	AhCML98
AH11G26940.2	AhCML99
AH11G31570.1	AhCML100
AH11G32950.1	AhCML101
AH11G34320.1	AhCML102
AH12G16690.1	AhCML106
AH12G18200.1	AhCML108
AH12G29210.1	AhCML110
AH12G30030.1	AhCML111
AH13G06060.1	AhCML116
AH13G11490.1	AhCML117
AH13G32000.1	AhCML119
AH13G32000.2	AhCML120
AH13G35660.2	AhCML121
AH13G45860.1	AhCML122
AH13G56900.1	AhCML125
AH14G27010.1	AhCML136
AH14G27330.1	AhCML137
AH15G01610.1	AhCML140
AH15G01650.1	AhCML141
AH15G02440.1	AhCML142
AH15G05070.1	AhCML143
AH15G16040.1	AhCML146
AH15G20510.1	AhCML147
AH16G05160.1	AhCML151
AH16G28730.1	AhCML153
AH16G31070.1	AhCML154
AH16G32670.1	AhCML155
AH16G38340.1	AhCML156
AH16G38340.2	AhCML157
AH16G38340.3	AhCML158
AH16G44040.1	AhCML161
AH16G44040.2	AhCML162
AH17G04170.1	AhCML166
AH17G09230.1	AhCML168
AH17G09230.2	AhCML169
AH17G25760.1	AhCML170
AH17G26750.1	AhCML171
AH17G27800.1	AhCML172
AH17G27800.2	AhCML173
AH17G29650.1	AhCML174
AH18G03210.1	AhCML175
AH18G05910.1	AhCML176
AH18G23900.2	AhCML182
AH18G34780.1	AhCML184
AH19G37200.1	AhCML188
AH20G20370.1	AhCML190
aradu.V14167.gnm1.ann1.Aradu.04DPI.1	AdCML2
aradu.V14167.gnm1.ann1.Aradu.1F9TA.1	AdCML5
aradu.V14167.gnm1.ann1.Aradu.39711.1	AdCML8
aradu.V14167.gnm1.ann1.Aradu.4R8PQ.1	AdCML13
aradu.V14167.gnm1.ann1.Aradu.69Z0K.1	AdCML17
aradu.V14167.gnm1.ann1.Aradu.6G4CM.1	AdCML18
aradu.V14167.gnm1.ann1.Aradu.92NW5.1	AdCML20
aradu.V14167.gnm1.ann1.Aradu.B0F0Q.1	AdCML21
aradu.V14167.gnm1.ann1.Aradu.DF7HX.1	AdCML25
aradu.V14167.gnm1.ann1.Aradu.DI3D2.1	AdCML26
aradu.V14167.gnm1.ann1.Aradu.F99CN.1	AdCML28
aradu.V14167.gnm1.ann1.Aradu.GH35A.1	AdCML29
aradu.V14167.gnm1.ann1.Aradu.HG8ZF.1	AdCML32
aradu.V14167.gnm1.ann1.Aradu.HW921.1	AdCML33
aradu.V14167.gnm1.ann1.Aradu.M4KBT.1	AdCML36
aradu.V14167.gnm1.ann1.Aradu.PJH5B.1	AdCML42
aradu.V14167.gnm1.ann1.Aradu.PXK6S.1	AdCML43
aradu.V14167.gnm1.ann1.Aradu.Q2BGD.1	AdCML44
aradu.V14167.gnm1.ann1.Aradu.RN3WX.1	AdCML45
aradu.V14167.gnm1.ann1.Aradu.XBR45.1	AdCML50
aradu.V14167.gnm1.ann1.Aradu.XG6T6.1	AdCML51
aradu.V14167.gnm1.ann1.Aradu.XNJ7A.1	AdCML53
aradu.V14167.gnm1.ann1.Aradu.XR3BY.1	AdCML54
aradu.V14167.gnm1.ann1.Aradu.Z3YHX.1	AdCML55
araip.K30076.gnm1.ann1.Araip.1Z65W.1	AiCML4
araip.K30076.gnm1.ann1.Araip.291BC.1	AiCML5
araip.K30076.gnm1.ann1.Araip.35NZV.1	AiCML6
araip.K30076.gnm1.ann1.Araip.64DCF.1	AiCML9
araip.K30076.gnm1.ann1.Araip.7YJ6V.1	AiCML11
araip.K30076.gnm1.ann1.Araip.92STN.1	AiCML12
araip.K30076.gnm1.ann1.Araip.AZ4FD.1	AiCML14
araip.K30076.gnm1.ann1.Araip.BSB2C.1	AiCML16
araip.K30076.gnm1.ann1.Araip.BU5N7.1	AiCML17
araip.K30076.gnm1.ann1.Araip.DH2D0.1	AiCML20
araip.K30076.gnm1.ann1.Araip.I56T6.1	AiCML23
araip.K30076.gnm1.ann1.Araip.IUQ6M.1	AiCaM9
araip.K30076.gnm1.ann1.Araip.K9IZP.1	AiCML27
araip.K30076.gnm1.ann1.Araip.M2GYW.1	AiCML32
araip.K30076.gnm1.ann1.Araip.MFI1B.1	AiCML34
araip.K30076.gnm1.ann1.Araip.MZL3F.1	AiCML37
araip.K30076.gnm1.ann1.Araip.SQ8BM.1	AiCML42
araip.K30076.gnm1.ann1.Araip.U291S.1	AiCML45
araip.K30076.gnm1.ann1.Araip.U55ET.1	AiCML46
araip.K30076.gnm1.ann1.Araip.V8ASR.1	AiCML49
araip.K30076.gnm1.ann1.Araip.WAS0J.1	AiCML52
araip.K30076.gnm1.ann1.Araip.X0PQ9.1	AiCML55
araip.K30076.gnm1.ann1.Araip.Y89NJ.1	AiCML56
AT1G18530.1	AtCML15
AT1G24620.1	AtCML25
AT1G32250.1	AtCML17
AT3G03000.1	AtCML18
AT3G25600.1	AtCML16
AH01G08340.1	AhCML5	Group V
AH01G11240.1	AhCML7
AH01G34550.1	AhCML13
AH02G13470.3	AhCML18
AH02G13470.1	AhCML16
AH02G13470.2	AhCML17
AH02G22400.1	AhCML19
AH03G04010.1	AhCML21
AH03G31710.1	AhCML30
AH04G00420.1	AhCML36
AH04G04110.1	AhCML37
AH04G19890.1	AhCML39
AH05G02950.1	AhCML42
AH05G16610.1	AhCML45
AH05G32230.1	AhCML46
AH05G32230.2	AhCML47
AH06G01890.1	AhCML50
AH06G13470.1	AhCML54
AH07G03330.1	AhCML58
AH07G03340.3	AhCML61
AH07G03340.1	AhCML59
AH07G03340.2	AhCML60
AH07G05100.1	AhCML62
AH08G28430.1	AhCML77
AH09G33760.1	AhCML83
AH11G00590.1	AhCML88
AH11G10850.1	AhCML95
AH11G22340.1	AhCML97
AT4G12860.1	AtCML2
AT3G07490.1	AtCML3
AT3G59440.1	AtCML4
AT2G43290.1	AtCML5
AT4G03290.1	AtCML6
AT1G05990.1	AtCML7
AH12G24630.1	AhCML109	Group VI
AH12G33910.1	AhCML112
AH12G34040.1	AhCML113
AH13G05160.1	AhCML114
AH13G05950.1	AhCML115
AH13G60090.5	AhCML130
AH13G60090.6	AhCML131
AH13G60090.4	AhCML129
AH13G60090.3	AhCML128
aradu.V14167.gnm1.ann1.Aradu.NAT4H.1	AdCML38
aradu.V14167.gnm1.ann1.Aradu.ZHY64.1	AdCML57
aradu.V14167.gnm1.ann1.Aradu.U3WE4.1	AdCML47
aradu.V14167.gnm1.ann1.Aradu.017SJ.1	AdCML1
aradu.V14167.gnm1.ann1.Aradu.3WL67.1	AdCML10
aradu.V14167.gnm1.ann1.Aradu.3A2M2.1	AdCML9
aradu.V14167.gnm1.ann1.Aradu.D03W8.1	AdCML24
aradu.V14167.gnm1.ann1.Aradu.T8M37.1	AdCML46
aradu.V14167.gnm1.ann1.Aradu.H122Q.1	AdCML31
aradu.V14167.gnm1.ann1.Aradu.P0L8F.1	AdCML39
aradu.V14167.gnm1.ann1.Aradu.CY8HB.1	AdCML23
aradu.V14167.gnm1.ann1.Aradu.P47CH.1	AdCML40
aradu.V14167.gnm1.ann1.Aradu.XHG9S.1	AdCML52
AT1G73630.1	AtCML26
AT1G18210.1	AtCML27
AT2G15680.1	AtCML30
AT5G37770.1	AtCML23
AT1G66400.1	AtCML24
AT3G03410.1	AtCML34
AT3G03400.1	AtCML31
AT2G36180.1	AtCML32
AT5G17470.1	AtCML33
AT3G10190.1	AtCML35
AT2G41410.1	AtCML36
AH03G13600.1	AhCML25	Group VII
AH08G17080.1	AhCML74
AH08G29190.1	AhCML78
AH10G03800.1	AhCML84
AH12G04130.1	AhCML103
AH12G10960.1	AhCML105
AH15G06320.1	AhCML144
AH15G06320.2	AhCML145
AH15G20870.1	AhCML148
AH16G00240.1	AhCML149
araip.K30076.gnm1.ann1.Araip.KCG3E.1	AiCML28
araip.K30076.gnm1.ann1.Araip.T1IDG.1	AiCML43
araip.K30076.gnm1.ann1.Araip.K8S7D.1	AiCML26
araip.K30076.gnm1.ann1.Araip.V50JD.1	AiCML48
araip.K30076.gnm1.ann1.Araip.WKM6P.1	AiCML53
araip.K30076.gnm1.ann1.Araip.JGS8U.1	AiCML25
araip.K30076.gnm1.ann1.Araip.KL8C5.1	AiCML29
araip.K30076.gnm1.ann1.Araip.TDK1X.1	AiCML44
araip.K30076.gnm1.ann1.Araip.KU06I.1	AiCML30
araip.K30076.gnm1.ann1.Araip.3P5TL.1	AiCML8
araip.K30076.gnm1.ann1.Araip.Q54YF.1	AiCML41
araip.K30076.gnm1.ann1.Araip.3IE6G.1	AiCML7
araip.K30076.gnm1.ann1.Araip.I8I2U.1	AiCML24
araip.K30076.gnm1.ann1.Araip.79R74.1	AiCML10
araip.K30076.gnm1.ann1.Araip.BMG9B.1	AiCML15
AT5G42380.1	AtCML37
AT1G76650.1	AtCML38
AT1G76640.1	AtCML39
AT3G01830.1	AtCML40
AT3G50770.1	AtCML41
AT3G03430.1	AtCML28
AT5G17480.1	AtCML29
aradu.V14167.gnm1.ann1.Aradu.P4874.1	AdCML41	Group VIII
aradu.V14167.gnm1.ann1.Aradu.8EM3B.1	AdCML19
aradu.V14167.gnm1.ann1.Aradu.E72ZJ.1	AdCML27
aradu.V14167.gnm1.ann1.Aradu.M30U6.1	AdCML35
araip.K30076.gnm1.ann1.Araip.LFA21.1	AiCML31
araip.K30076.gnm1.ann1.Araip.UHZ8X.1	AiCML47
araip.K30076.gnm1.ann1.Araip.PZ9H4.1	AiCML40
araip.K30076.gnm1.ann1.Araip.1897A.1	AiCML1
araip.K30076.gnm1.ann1.Araip.V9NIV.1	AiCML50
araip.K30076.gnm1.ann1.Araip.GMN62.1	AiCML22
AT4G20780.1	AtCML42
AT5G44460.1	AtCML43
AT1G21550.1	AtCML44
AT3G29000.1	AtCML45
AT5G39670.1	AtCML46
AT3G47480.1	AtCML47
AH16G04360.1	AhCML150	Group IX
AH16G13860.1	AhCML152
AH17G00410.3	AhCML165
AH17G00410.2	AhCML164
AH17G00410.1	AhCML163
AH18G07630.1	AhCML177
AH18G33760.1	AhCML183
AH19G20070.1	AhCML185
AH19G23570.1	AhCML186
AH19G33610.1	AhCML187
AH20G05550.1	AhCML189
AH20G34090.1	AhCML191
AH13G60090.1	AhCML126
AH13G60090.2	AhCML127
AH14G01040.1	AhCML132
AH14G05090.2	AhCML134
AH14G05090.1	AhCML133
aradu.V14167.gnm1.ann1.Aradu.2Z2ZU.1	AdCML6
aradu.V14167.gnm1.ann1.Aradu.B4AI9.1	AdCML22
aradu.V14167.gnm1.ann1.Aradu.5AV6I.1	AdCML15
aradu.V14167.gnm1.ann1.Aradu.ZFT0U.1	AdCML56
aradu.V14167.gnm1.ann1.Aradu.W2VYJ.1	AdCML48
aradu.V14167.gnm1.ann1.Aradu.1F1XW.1	AdCML4
aradu.V14167.gnm1.ann1.Aradu.383XS.1	AdCML7
aradu.V14167.gnm1.ann1.Aradu.4P8D3.1	AdCML12
aradu.V14167.gnm1.ann1.Aradu.4CF0T.1	AdCML11
aradu.V14167.gnm1.ann1.Aradu.ZZ215.1	AdCML58
aradu.V14167.gnm1.ann1.Aradu.0X4TI.1	AdCML3
aradu.V14167.gnm1.ann1.Aradu.IAV3N.1	AdCML34
araip.K30076.gnm1.ann1.Araip.F3SVI.1	AiCML21
araip.K30076.gnm1.ann1.Araip.CIZ6F.1	AiCML19
araip.K30076.gnm1.ann1.Araip.MTQ7F.1	AiCML36
araip.K30076.gnm1.ann1.Araip.1G1KY.1	AiCML2
AT3G59450.1	AtCML1
AT4G26470.1	AtCML21
AT3G24110.1	AtCML22
AT2G27480.1	AtCML48
AT3G10300.3	AtCML49
AT5G04170.1	AtCML50
