# Supplementary material for: Genome-wide analysis of the peanut CaM/CML gene family reveals that the AhCML69 gene is associated with resistance to Ralstonia solanacearum
Source: BMC Genomics. 2024 Feb 21;25:200. doi: 10.1186/s12864-024-10108-5 (PMC10880322; doi:10.1186/s12864-024-10108-5)
Supplement: Supplementary file 4 — Supplementary Material 4. [file 12864_2024_10108_MOESM4_ESM.xlsx]

## Sheet: Arachis duranensis
The EF-hand motif of CaM/CML in Arachis duranensis
Gene	Rename	motif	Gene	Rename	motif	Gene	Rename	motif	Gene	Rename	motif	Gene	Rename	motif	Gene	Rename	motif
aradu.V14167.gnm1.ann1.Aradu.NJL4S.1	AdCaM5	motif 1	aradu.V14167.gnm1.ann1.Aradu.3A2M2.1	AdCML9	motif 2	aradu.V14167.gnm1.ann1.Aradu.3A2M2.1	AdCML9	motif 3	aradu.V14167.gnm1.ann1.Aradu.3A2M2.1	AdCML9	motif 4	aradu.V14167.gnm1.ann1.Aradu.3A2M2.1	AdCML9	motif 5	aradu.V14167.gnm1.ann1.Aradu.3A2M2.1	AdCML9	motif 6
aradu.V14167.gnm1.ann1.Aradu.FYH7H.1	AdCaM3		aradu.V14167.gnm1.ann1.Aradu.D03W8.1	AdCML24		aradu.V14167.gnm1.ann1.Aradu.D03W8.1	AdCML24		aradu.V14167.gnm1.ann1.Aradu.D03W8.1	AdCML24		aradu.V14167.gnm1.ann1.Aradu.D03W8.1	AdCML17		aradu.V14167.gnm1.ann1.Aradu.D03W8.1	AdCML17
aradu.V14167.gnm1.ann1.Aradu.RGB1G.1	AdCaM7		aradu.V14167.gnm1.ann1.Aradu.T8M37.1	AdCML46		aradu.V14167.gnm1.ann1.Aradu.T8M37.1	AdCML46		aradu.V14167.gnm1.ann1.Aradu.T8M37.1	AdCML46		aradu.V14167.gnm1.ann1.Aradu.T8M37.1	AdCML24		aradu.V14167.gnm1.ann1.Aradu.T8M37.1	AdCML24
aradu.V14167.gnm1.ann1.Aradu.1M38D.1	AdCaM1		aradu.V14167.gnm1.ann1.Aradu.H122Q.1	AdCML31		aradu.V14167.gnm1.ann1.Aradu.H122Q.1	AdCML31		aradu.V14167.gnm1.ann1.Aradu.H122Q.1	AdCML31		aradu.V14167.gnm1.ann1.Aradu.H122Q.1	AdCML46		aradu.V14167.gnm1.ann1.Aradu.H122Q.1	AdCML46
aradu.V14167.gnm1.ann1.Aradu.V24GR.1	AdCaM9		aradu.V14167.gnm1.ann1.Aradu.P0L8F.1	AdCML39		aradu.V14167.gnm1.ann1.Aradu.P0L8F.1	AdCML39		aradu.V14167.gnm1.ann1.Aradu.P0L8F.1	AdCML39		aradu.V14167.gnm1.ann1.Aradu.P0L8F.1	AdCML31		aradu.V14167.gnm1.ann1.Aradu.P0L8F.1	AdCML31
aradu.V14167.gnm1.ann1.Aradu.KR6D1.1	AdCaM4		aradu.V14167.gnm1.ann1.Aradu.CY8HB.1	AdCML23		aradu.V14167.gnm1.ann1.Aradu.CY8HB.1	AdCML23		aradu.V14167.gnm1.ann1.Aradu.CY8HB.1	AdCML23		aradu.V14167.gnm1.ann1.Aradu.CY8HB.1	AdCML39		aradu.V14167.gnm1.ann1.Aradu.CY8HB.1	AdCML39
aradu.V14167.gnm1.ann1.Aradu.SB5CI.1	AdCaM8		aradu.V14167.gnm1.ann1.Aradu.P47CH.1	AdCML40		aradu.V14167.gnm1.ann1.Aradu.P47CH.1	AdCML40		aradu.V14167.gnm1.ann1.Aradu.P47CH.1	AdCML40		aradu.V14167.gnm1.ann1.Aradu.P47CH.1	AdCML23		aradu.V14167.gnm1.ann1.Aradu.P47CH.1	AdCML23
aradu.V14167.gnm1.ann1.Aradu.P8CLW.1	AdCaM6		aradu.V14167.gnm1.ann1.Aradu.XHG9S.1	AdCML52		aradu.V14167.gnm1.ann1.Aradu.XHG9S.1	AdCML52		aradu.V14167.gnm1.ann1.Aradu.XHG9S.1	AdCML52		aradu.V14167.gnm1.ann1.Aradu.XHG9S.1	AdCML40		aradu.V14167.gnm1.ann1.Aradu.XHG9S.1	AdCML40
aradu.V14167.gnm1.ann1.Aradu.82C4A.1	AdCaM2		aradu.V14167.gnm1.ann1.Aradu.2Z2ZU.1	AdCML6		aradu.V14167.gnm1.ann1.Aradu.2Z2ZU.1	AdCML6		aradu.V14167.gnm1.ann1.Aradu.2Z2ZU.1	AdCML6		aradu.V14167.gnm1.ann1.Aradu.2Z2ZU.1	AdCML52		aradu.V14167.gnm1.ann1.Aradu.2Z2ZU.1	AdCML52
aradu.V14167.gnm1.ann1.Aradu.PJH5B.1	AdCML42		aradu.V14167.gnm1.ann1.Aradu.B4AI9.1	AdCML22		aradu.V14167.gnm1.ann1.Aradu.B4AI9.1	AdCML22		aradu.V14167.gnm1.ann1.Aradu.B4AI9.1	AdCML22		aradu.V14167.gnm1.ann1.Aradu.B4AI9.1	AdCML6		aradu.V14167.gnm1.ann1.Aradu.B4AI9.1	AdCML6
aradu.V14167.gnm1.ann1.Aradu.3A2M2.1	AdCML9		aradu.V14167.gnm1.ann1.Aradu.5AV6I.1	AdCML15		aradu.V14167.gnm1.ann1.Aradu.5AV6I.1	AdCML15		aradu.V14167.gnm1.ann1.Aradu.5AV6I.1	AdCML15		aradu.V14167.gnm1.ann1.Aradu.5AV6I.1	AdCML22		aradu.V14167.gnm1.ann1.Aradu.5AV6I.1	AdCML22
aradu.V14167.gnm1.ann1.Aradu.XG6T6.1	AdCML51		aradu.V14167.gnm1.ann1.Aradu.ZFT0U.1	AdCML56		aradu.V14167.gnm1.ann1.Aradu.ZFT0U.1	AdCML56		aradu.V14167.gnm1.ann1.Aradu.ZFT0U.1	AdCML56		aradu.V14167.gnm1.ann1.Aradu.ZFT0U.1	AdCML15		aradu.V14167.gnm1.ann1.Aradu.ZFT0U.1	AdCML15
aradu.V14167.gnm1.ann1.Aradu.69Z0K.1	AdCML17		aradu.V14167.gnm1.ann1.Aradu.W2VYJ.1	AdCML48		aradu.V14167.gnm1.ann1.Aradu.W2VYJ.1	AdCML48		aradu.V14167.gnm1.ann1.Aradu.W2VYJ.1	AdCML48		aradu.V14167.gnm1.ann1.Aradu.W2VYJ.1	AdCML56		aradu.V14167.gnm1.ann1.Aradu.W2VYJ.1	AdCML56
aradu.V14167.gnm1.ann1.Aradu.D03W8.1	AdCML24		aradu.V14167.gnm1.ann1.Aradu.1F1XW.1	AdCML8		aradu.V14167.gnm1.ann1.Aradu.1F1XW.1	AdCML8		aradu.V14167.gnm1.ann1.Aradu.1F1XW.1	AdCML8		aradu.V14167.gnm1.ann1.Aradu.1F1XW.1	AdCML48		aradu.V14167.gnm1.ann1.Aradu.1F1XW.1	AdCML48
aradu.V14167.gnm1.ann1.Aradu.HW921.1	AdCML33		aradu.V14167.gnm1.ann1.Aradu.383XS.1	AdCML4		aradu.V14167.gnm1.ann1.Aradu.383XS.1	AdCML4		aradu.V14167.gnm1.ann1.Aradu.383XS.1	AdCML4		aradu.V14167.gnm1.ann1.Aradu.383XS.1	AdCML3		aradu.V14167.gnm1.ann1.Aradu.383XS.1	AdCML4
aradu.V14167.gnm1.ann1.Aradu.T8M37.1	AdCML46		aradu.V14167.gnm1.ann1.Aradu.4P8D3.1	AdCML7		aradu.V14167.gnm1.ann1.Aradu.4P8D3.1	AdCML7		aradu.V14167.gnm1.ann1.Aradu.4P8D3.1	AdCML7		aradu.V14167.gnm1.ann1.Aradu.4P8D3.1	AdCML4		aradu.V14167.gnm1.ann1.Aradu.4P8D3.1	AdCML7
aradu.V14167.gnm1.ann1.Aradu.IAV3N.1	AdCML34		aradu.V14167.gnm1.ann1.Aradu.39711.1	AdCML12		aradu.V14167.gnm1.ann1.Aradu.39711.1	AdCML12		aradu.V14167.gnm1.ann1.Aradu.1F9TA.1	AdCML12		aradu.V14167.gnm1.ann1.Aradu.P4874.1	AdCML7		aradu.V14167.gnm1.ann1.Aradu.P4874.1	AdCML12
aradu.V14167.gnm1.ann1.Aradu.NAT4H.1	AdCML38		aradu.V14167.gnm1.ann1.Aradu.P4874.1	AdCML41		aradu.V14167.gnm1.ann1.Aradu.P4874.1	AdCML41		aradu.V14167.gnm1.ann1.Aradu.P4874.1	AdCML41		aradu.V14167.gnm1.ann1.Aradu.8EM3B.1	AdCML12		aradu.V14167.gnm1.ann1.Aradu.8EM3B.1	AdCML41
aradu.V14167.gnm1.ann1.Aradu.H122Q.1	AdCML31		aradu.V14167.gnm1.ann1.Aradu.8EM3B.1	AdCML19		aradu.V14167.gnm1.ann1.Aradu.8EM3B.1	AdCML19		aradu.V14167.gnm1.ann1.Aradu.8EM3B.1	AdCML19		aradu.V14167.gnm1.ann1.Aradu.E72ZJ.1	AdCML41		aradu.V14167.gnm1.ann1.Aradu.E72ZJ.1	AdCML19
aradu.V14167.gnm1.ann1.Aradu.04DPI.1	AdCML2		aradu.V14167.gnm1.ann1.Aradu.E72ZJ.1	AdCML27		aradu.V14167.gnm1.ann1.Aradu.E72ZJ.1	AdCML27		aradu.V14167.gnm1.ann1.Aradu.E72ZJ.1	AdCML27		aradu.V14167.gnm1.ann1.Aradu.4CF0T.1	AdCML19		aradu.V14167.gnm1.ann1.Aradu.4CF0T.1	AdCML27
aradu.V14167.gnm1.ann1.Aradu.P0L8F.1	AdCML39		aradu.V14167.gnm1.ann1.Aradu.4CF0T.1	AdCML11		aradu.V14167.gnm1.ann1.Aradu.4CF0T.1	AdCML11		aradu.V14167.gnm1.ann1.Aradu.4CF0T.1	AdCML11		aradu.V14167.gnm1.ann1.Aradu.ZZ215.1	AdCML27		aradu.V14167.gnm1.ann1.Aradu.ZZ215.1	AdCML49
aradu.V14167.gnm1.ann1.Aradu.CY8HB.1	AdCML23		aradu.V14167.gnm1.ann1.Aradu.ZZ215.1	AdCML58		aradu.V14167.gnm1.ann1.Aradu.ZZ215.1	AdCML58		aradu.V14167.gnm1.ann1.Aradu.ZZ215.1	AdCML58		aradu.V14167.gnm1.ann1.Aradu.0X4TI.1	AdCML11		aradu.V14167.gnm1.ann1.Aradu.0X4TI.1	AdCML11
aradu.V14167.gnm1.ann1.Aradu.P47CH.1	AdCML40		aradu.V14167.gnm1.ann1.Aradu.0X4TI.1	AdCML3		aradu.V14167.gnm1.ann1.Aradu.0X4TI.1	AdCML3		aradu.V14167.gnm1.ann1.Aradu.0X4TI.1	AdCML3		aradu.V14167.gnm1.ann1.Aradu.69Z0K.1	AdCML58		aradu.V14167.gnm1.ann1.Aradu.69Z0K.1	AdCML58
aradu.V14167.gnm1.ann1.Aradu.XBR45.1	AdCML50											aradu.V14167.gnm1.ann1.Aradu.39711.1	AdCML8		aradu.V14167.gnm1.ann1.Aradu.X6XVS.1	AdCML45
aradu.V14167.gnm1.ann1.Aradu.4R8PQ.1	AdCML13														aradu.V14167.gnm1.ann1.Aradu.RN3WX.1	AdCML3
aradu.V14167.gnm1.ann1.Aradu.5CN8X.1	AdCML16
aradu.V14167.gnm1.ann1.Aradu.Z3YHX.1	AdCML55
aradu.V14167.gnm1.ann1.Aradu.XHG9S.1	AdCML52
aradu.V14167.gnm1.ann1.Aradu.2Z2ZU.1	AdCML6
aradu.V14167.gnm1.ann1.Aradu.B4AI9.1	AdCML22
aradu.V14167.gnm1.ann1.Aradu.92NW5.1	AdCML20
aradu.V14167.gnm1.ann1.Aradu.5AV6I.1	AdCML15
aradu.V14167.gnm1.ann1.Aradu.ZHY64.1	AdCML57
aradu.V14167.gnm1.ann1.Aradu.ZFT0U.1	AdCML56
aradu.V14167.gnm1.ann1.Aradu.PXK6S.1	AdCML43
aradu.V14167.gnm1.ann1.Aradu.B0F0Q.1	AdCML21
aradu.V14167.gnm1.ann1.Aradu.F99CN.1	AdCML28
aradu.V14167.gnm1.ann1.Aradu.W2VYJ.1	AdCML48
aradu.V14167.gnm1.ann1.Aradu.39711.1	AdCML8
aradu.V14167.gnm1.ann1.Aradu.Q2BGD.1	AdCML44
aradu.V14167.gnm1.ann1.Aradu.1F1XW.1	AdCML4
aradu.V14167.gnm1.ann1.Aradu.U3WE4.1	AdCML47
aradu.V14167.gnm1.ann1.Aradu.383XS.1	AdCML7
aradu.V14167.gnm1.ann1.Aradu.4P8D3.1	AdCML12
aradu.V14167.gnm1.ann1.Aradu.XR3BY.1	AdCML54
aradu.V14167.gnm1.ann1.Aradu.XNJ7A.1	AdCML53
aradu.V14167.gnm1.ann1.Aradu.1F9TA.1	AdCML5
aradu.V14167.gnm1.ann1.Aradu.N446Y.1	AdCML37
aradu.V14167.gnm1.ann1.Aradu.P4874.1	AdCML41
aradu.V14167.gnm1.ann1.Aradu.8EM3B.1	AdCML19
aradu.V14167.gnm1.ann1.Aradu.E72ZJ.1	AdCML27
aradu.V14167.gnm1.ann1.Aradu.M30U6.1	AdCML35
aradu.V14167.gnm1.ann1.Aradu.58BVX.1	AdCML14
aradu.V14167.gnm1.ann1.Aradu.GKV1Z.1	AdCML30
aradu.V14167.gnm1.ann1.Aradu.DI3D2.1	AdCML26
aradu.V14167.gnm1.ann1.Aradu.017SJ.1	AdCML1
aradu.V14167.gnm1.ann1.Aradu.X6XVS.1	AdCML49
aradu.V14167.gnm1.ann1.Aradu.6G4CM.1	AdCML18
aradu.V14167.gnm1.ann1.Aradu.4CF0T.1	AdCML11
aradu.V14167.gnm1.ann1.Aradu.HG8ZF.1	AdCML32
aradu.V14167.gnm1.ann1.Aradu.DF7HX.1	AdCML25
aradu.V14167.gnm1.ann1.Aradu.M4KBT.1	AdCML36
aradu.V14167.gnm1.ann1.Aradu.GH35A.1	AdCML29
aradu.V14167.gnm1.ann1.Aradu.ZZ215.1	AdCML58
aradu.V14167.gnm1.ann1.Aradu.3WL67.1	AdCML10
aradu.V14167.gnm1.ann1.Aradu.RN3WX.1	AdCML45
aradu.V14167.gnm1.ann1.Aradu.0X4TI.1	AdCML3

## Sheet: Arachis ipaensis
The EF-hand motif of CaM/CML in Arachis ipaensis
Gene	Rename	motif	Gene	Rename	motif	Gene	Rename	motif	Gene	Rename	motif	Gene	Rename	motif	Gene	Rename	motif
araip.K30076.gnm1.ann1.Araip.P1J2H.1	AiCaM12	motif 1	araip.K30076.gnm1.ann1.Araip.UHZ8X.1	AiCML47	motif 2	araip.K30076.gnm1.ann1.Araip.UHZ8X.1	AiCML47	motif 3	araip.K30076.gnm1.ann1.Araip.UHZ8X.1	AiCML47	motif 4	araip.K30076.gnm1.ann1.Araip.UHZ8X.1	AiCML47	motif 5	araip.K30076.gnm1.ann1.Araip.P1J2H.1	AiCaM12	motif 6
araip.K30076.gnm1.ann1.Araip.7S8SH.1	AiCaM3		araip.K30076.gnm1.ann1.Araip.PZ9H4.1	AiCML40		araip.K30076.gnm1.ann1.Araip.PZ9H4.1	AiCML40		araip.K30076.gnm1.ann1.Araip.PZ9H4.1	AiCML40		araip.K30076.gnm1.ann1.Araip.PZ9H4.1	AiCML40		araip.K30076.gnm1.ann1.Araip.7S8SH.1	AiCaM3
araip.K30076.gnm1.ann1.Araip.JV8M8.1	AiCaM10		araip.K30076.gnm1.ann1.Araip.1897A.1	AiCML1		araip.K30076.gnm1.ann1.Araip.1897A.1	AiCML1		araip.K30076.gnm1.ann1.Araip.1897A.1	AiCML1		araip.K30076.gnm1.ann1.Araip.1897A.1	AiCML1		araip.K30076.gnm1.ann1.Araip.JV8M8.1	AiCaM10
araip.K30076.gnm1.ann1.Araip.Y7IL1.1	AiCaM16		araip.K30076.gnm1.ann1.Araip.V9NIV.1	AiCML50		araip.K30076.gnm1.ann1.Araip.V9NIV.1	AiCML50		araip.K30076.gnm1.ann1.Araip.V9NIV.1	AiCML50		araip.K30076.gnm1.ann1.Araip.V9NIV.1	AiCML50		araip.K30076.gnm1.ann1.Araip.Y7IL1.1	AiCaM16
araip.K30076.gnm1.ann1.Araip.Q3IAU.1	AiCaM13		araip.K30076.gnm1.ann1.Araip.GMN62.1	AiCML22		araip.K30076.gnm1.ann1.Araip.GMN62.1	AiCML22		araip.K30076.gnm1.ann1.Araip.GMN62.1	AiCML22		araip.K30076.gnm1.ann1.Araip.GMN62.1	AiCML22		araip.K30076.gnm1.ann1.Araip.Q3IAU.1	AiCaM13
araip.K30076.gnm1.ann1.Araip.D5LW4.1	AiCaM7		araip.K30076.gnm1.ann1.Araip.F3SVI.1	AiCML21		araip.K30076.gnm1.ann1.Araip.F3SVI.1	AiCML21		araip.K30076.gnm1.ann1.Araip.F3SVI.1	AiCML21		araip.K30076.gnm1.ann1.Araip.F3SVI.1	AiCML21		araip.K30076.gnm1.ann1.Araip.D5LW4.1	AiCaM7
araip.K30076.gnm1.ann1.Araip.CW72W.1	AiCaM6		araip.K30076.gnm1.ann1.Araip.CIZ6F.1	AiCML19		araip.K30076.gnm1.ann1.Araip.CIZ6F.1	AiCML19		araip.K30076.gnm1.ann1.Araip.CIZ6F.1	AiCML19		araip.K30076.gnm1.ann1.Araip.CIZ6F.1	AiCML19		araip.K30076.gnm1.ann1.Araip.CW72W.1	AiCaM6
araip.K30076.gnm1.ann1.Araip.3KL67.1	AiCaM1		araip.K30076.gnm1.ann1.Araip.MTQ7F.1	AiCML31		araip.K30076.gnm1.ann1.Araip.MTQ7F.1	AiCML31		araip.K30076.gnm1.ann1.Araip.MTQ7F.1	AiCML31		araip.K30076.gnm1.ann1.Araip.MTQ7F.1	AiCML31		araip.K30076.gnm1.ann1.Araip.3KL67.1	AiCaM1
araip.K30076.gnm1.ann1.Araip.MS1GW.1	AiCaM11		araip.K30076.gnm1.ann1.Araip.1G1KY.1	AiCML2		araip.K30076.gnm1.ann1.Araip.1G1KY.1	AiCML2		araip.K30076.gnm1.ann1.Araip.1G1KY.1	AiCML2		araip.K30076.gnm1.ann1.Araip.1G1KY.1	AiCML2		araip.K30076.gnm1.ann1.Araip.MS1GW.1	AiCaM11
araip.K30076.gnm1.ann1.Araip.BF1SB.1	AiCaM4		araip.K30076.gnm1.ann1.Araip.KCG3E.1	AiCML28		araip.K30076.gnm1.ann1.Araip.KCG3E.1	AiCML28		araip.K30076.gnm1.ann1.Araip.KCG3E.1	AiCML28		araip.K30076.gnm1.ann1.Araip.KCG3E.1	AiCML28		araip.K30076.gnm1.ann1.Araip.BF1SB.1	AiCaM4
araip.K30076.gnm1.ann1.Araip.6L5KM.1	AiCaM2		araip.K30076.gnm1.ann1.Araip.T1IDG.1	AiCML43		araip.K30076.gnm1.ann1.Araip.T1IDG.1	AiCML43		araip.K30076.gnm1.ann1.Araip.T1IDG.1	AiCML43		araip.K30076.gnm1.ann1.Araip.T1IDG.1	AiCML43		araip.K30076.gnm1.ann1.Araip.6L5KM.1	AiCaM2
araip.K30076.gnm1.ann1.Araip.C6ZL6.1	AiCaM5		araip.K30076.gnm1.ann1.Araip.K8S7D.1	AiCML26		araip.K30076.gnm1.ann1.Araip.K8S7D.1	AiCML26		araip.K30076.gnm1.ann1.Araip.K8S7D.1	AiCML26		araip.K30076.gnm1.ann1.Araip.K8S7D.1	AiCML26		araip.K30076.gnm1.ann1.Araip.C6ZL6.1	AiCaM5
araip.K30076.gnm1.ann1.Araip.E44JL.1	AiCaM8		araip.K30076.gnm1.ann1.Araip.V50JD.1	AiCML48		araip.K30076.gnm1.ann1.Araip.V50JD.1	AiCML48		araip.K30076.gnm1.ann1.Araip.V50JD.1	AiCML48		araip.K30076.gnm1.ann1.Araip.V50JD.1	AiCML48		araip.K30076.gnm1.ann1.Araip.E44JL.1	AiCaM8
araip.K30076.gnm1.ann1.Araip.QM9UX.1	AiCaM14		araip.K30076.gnm1.ann1.Araip.WKM6P.1	AiCML53		araip.K30076.gnm1.ann1.Araip.WKM6P.1	AiCML53		araip.K30076.gnm1.ann1.Araip.WKM6P.1	AiCML53		araip.K30076.gnm1.ann1.Araip.WKM6P.1	AiCML53		araip.K30076.gnm1.ann1.Araip.QM9UX.1	AiCaM14
araip.K30076.gnm1.ann1.Araip.SQ8BM.1	AiCML42		araip.K30076.gnm1.ann1.Araip.JGS8U.1	AiCML25		araip.K30076.gnm1.ann1.Araip.JGS8U.1	AiCML25		araip.K30076.gnm1.ann1.Araip.JGS8U.1	AiCML25		araip.K30076.gnm1.ann1.Araip.JGS8U.1	AiCML25		araip.K30076.gnm1.ann1.Araip.SQ8BM.1	AiCML42
araip.K30076.gnm1.ann1.Araip.AZ4FD.1	AiCML14		araip.K30076.gnm1.ann1.Araip.KL8C5.1	AiCML29		araip.K30076.gnm1.ann1.Araip.KL8C5.1	AiCML29		araip.K30076.gnm1.ann1.Araip.KL8C5.1	AiCML29		araip.K30076.gnm1.ann1.Araip.KL8C5.1	AiCML29		araip.K30076.gnm1.ann1.Araip.AZ4FD.1	AiCML14
araip.K30076.gnm1.ann1.Araip.UHZ8X.1	AiCML47		araip.K30076.gnm1.ann1.Araip.TDK1X.1	AiCML44		araip.K30076.gnm1.ann1.Araip.TDK1X.1	AiCML44		araip.K30076.gnm1.ann1.Araip.TDK1X.1	AiCML44		araip.K30076.gnm1.ann1.Araip.TDK1X.1	AiCML44		araip.K30076.gnm1.ann1.Araip.UHZ8X.1	AiCML47
araip.K30076.gnm1.ann1.Araip.V8ASR.1	AiCML49		araip.K30076.gnm1.ann1.Araip.KU06I.1	AiCML30		araip.K30076.gnm1.ann1.Araip.KU06I.1	AiCML30		araip.K30076.gnm1.ann1.Araip.KU06I.1	AiCML30		araip.K30076.gnm1.ann1.Araip.KU06I.1	AiCML30		araip.K30076.gnm1.ann1.Araip.V8ASR.1	AiCML49
araip.K30076.gnm1.ann1.Araip.PZ9H4.1	AiCML40		araip.K30076.gnm1.ann1.Araip.3P5TL.1	AiCML8		araip.K30076.gnm1.ann1.Araip.3P5TL.1	AiCML8		araip.K30076.gnm1.ann1.Araip.3P5TL.1	AiCML8		araip.K30076.gnm1.ann1.Araip.3P5TL.1	AiCML8		araip.K30076.gnm1.ann1.Araip.PZ9H4.1	AiCML40
araip.K30076.gnm1.ann1.Araip.1897A.1	AiCML1		araip.K30076.gnm1.ann1.Araip.Q54YF.1	AiCML41		araip.K30076.gnm1.ann1.Araip.Q54YF.1	AiCML41		araip.K30076.gnm1.ann1.Araip.Q54YF.1	AiCML41		araip.K30076.gnm1.ann1.Araip.Q54YF.1	AiCML41		araip.K30076.gnm1.ann1.Araip.1897A.1	AiCML1
araip.K30076.gnm1.ann1.Araip.92STN.1	AiCML12		araip.K30076.gnm1.ann1.Araip.3IE6G.1	AiCML7		araip.K30076.gnm1.ann1.Araip.3IE6G.1	AiCML7		araip.K30076.gnm1.ann1.Araip.3IE6G.1	AiCML7		araip.K30076.gnm1.ann1.Araip.3IE6G.1	AiCML7		araip.K30076.gnm1.ann1.Araip.92STN.1	AiCML12
araip.K30076.gnm1.ann1.Araip.Y89NJ.1	AiCML56		araip.K30076.gnm1.ann1.Araip.I8I2U.1	AiCML24		araip.K30076.gnm1.ann1.Araip.I8I2U.1	AiCML24		araip.K30076.gnm1.ann1.Araip.I8I2U.1	AiCML24		araip.K30076.gnm1.ann1.Araip.I8I2U.1	AiCML24		araip.K30076.gnm1.ann1.Araip.Y89NJ.1	AiCML56
araip.K30076.gnm1.ann1.Araip.LFA21.1	AiCML31		araip.K30076.gnm1.ann1.Araip.79R74.1	AiCML10		araip.K30076.gnm1.ann1.Araip.79R74.1	AiCML10		araip.K30076.gnm1.ann1.Araip.79R74.1	AiCML10		araip.K30076.gnm1.ann1.Araip.79R74.1	AiCML10		araip.K30076.gnm1.ann1.Araip.LFA21.1	AiCML31
araip.K30076.gnm1.ann1.Araip.V9NIV.1	AiCML50		araip.K30076.gnm1.ann1.Araip.BMG9B.1	AiCML15		araip.K30076.gnm1.ann1.Araip.BMG9B.1	AiCML15		araip.K30076.gnm1.ann1.Araip.BMG9B.1	AiCML15		araip.K30076.gnm1.ann1.Araip.BMG9B.1	AiCML15		araip.K30076.gnm1.ann1.Araip.V9NIV.1	AiCML50
araip.K30076.gnm1.ann1.Araip.MFI1B.1	AiCML34		araip.K30076.gnm1.ann1.Araip.X0PQ9.1	AiCML55					araip.K30076.gnm1.ann1.Araip.U55ET.1	AiCML46					araip.K30076.gnm1.ann1.Araip.MFI1B.1	AiCML34
araip.K30076.gnm1.ann1.Araip.GMN62.1	AiCML22														araip.K30076.gnm1.ann1.Araip.GMN62.1	AiCML22
araip.K30076.gnm1.ann1.Araip.WAS0J.1	AiCML52														araip.K30076.gnm1.ann1.Araip.WAS0J.1	AiCML52
araip.K30076.gnm1.ann1.Araip.BSB2C.1	AiCML16														araip.K30076.gnm1.ann1.Araip.BSB2C.1	AiCML16
araip.K30076.gnm1.ann1.Araip.F3SVI.1	AiCML21														araip.K30076.gnm1.ann1.Araip.F3SVI.1	AiCML21
araip.K30076.gnm1.ann1.Araip.CIZ6F.1	AiCML19														araip.K30076.gnm1.ann1.Araip.CIZ6F.1	AiCML19
araip.K30076.gnm1.ann1.Araip.MTQ7F.1	AiCML31														araip.K30076.gnm1.ann1.Araip.MTQ7F.1	AiCML31
araip.K30076.gnm1.ann1.Araip.1G1KY.1	AiCML2														araip.K30076.gnm1.ann1.Araip.1G1KY.1	AiCML2
araip.K30076.gnm1.ann1.Araip.M2GYW.1	AiCML32														araip.K30076.gnm1.ann1.Araip.M2GYW.1	AiCML32
araip.K30076.gnm1.ann1.Araip.64DCF.1	AiCML9														araip.K30076.gnm1.ann1.Araip.64DCF.1	AiCML9
araip.K30076.gnm1.ann1.Araip.U55ET.1	AiCML46														araip.K30076.gnm1.ann1.Araip.U55ET.1	AiCML46
araip.K30076.gnm1.ann1.Araip.KCG3E.1	AiCML28														araip.K30076.gnm1.ann1.Araip.KCG3E.1	AiCML28
araip.K30076.gnm1.ann1.Araip.T1IDG.1	AiCML43														araip.K30076.gnm1.ann1.Araip.T1IDG.1	AiCML43
araip.K30076.gnm1.ann1.Araip.K8S7D.1	AiCML26														araip.K30076.gnm1.ann1.Araip.K8S7D.1	AiCML26
araip.K30076.gnm1.ann1.Araip.V50JD.1	AiCML48														araip.K30076.gnm1.ann1.Araip.V50JD.1	AiCML48
araip.K30076.gnm1.ann1.Araip.C2I9V.1	AiCML18														araip.K30076.gnm1.ann1.Araip.C2I9V.1	AiCML18
araip.K30076.gnm1.ann1.Araip.WKM6P.1	AiCML53														araip.K30076.gnm1.ann1.Araip.WKM6P.1	AiCML53
araip.K30076.gnm1.ann1.Araip.1X27I.1	AiCML3														araip.K30076.gnm1.ann1.Araip.1X27I.1	AiCML3
araip.K30076.gnm1.ann1.Araip.JGS8U.1	AiCML25														araip.K30076.gnm1.ann1.Araip.JGS8U.1	AiCML25
araip.K30076.gnm1.ann1.Araip.I56T6.1	AiCML23														araip.K30076.gnm1.ann1.Araip.I56T6.1	AiCML23
araip.K30076.gnm1.ann1.Araip.K9IZP.1	AiCML27														araip.K30076.gnm1.ann1.Araip.K9IZP.1	AiCML27
araip.K30076.gnm1.ann1.Araip.1Z65W.1	AiCML4														araip.K30076.gnm1.ann1.Araip.1Z65W.1	AiCML4
araip.K30076.gnm1.ann1.Araip.KL8C5.1	AiCML29														araip.K30076.gnm1.ann1.Araip.KL8C5.1	AiCML29
araip.K30076.gnm1.ann1.Araip.TDK1X.1	AiCML44														araip.K30076.gnm1.ann1.Araip.TDK1X.1	AiCML44
araip.K30076.gnm1.ann1.Araip.KU06I.1	AiCML30														araip.K30076.gnm1.ann1.Araip.KU06I.1	AiCML30
araip.K30076.gnm1.ann1.Araip.3P5TL.1	AiCML8														araip.K30076.gnm1.ann1.Araip.3P5TL.1	AiCML8
araip.K30076.gnm1.ann1.Araip.7YJ6V.1	AiCML11														araip.K30076.gnm1.ann1.Araip.7YJ6V.1	AiCML11
araip.K30076.gnm1.ann1.Araip.BU5N7.1	AiCML17														araip.K30076.gnm1.ann1.Araip.BU5N7.1	AiCML17
araip.K30076.gnm1.ann1.Araip.IUQ6M.1	AiCaM9														araip.K30076.gnm1.ann1.Araip.IUQ6M.1	AiCaM9
araip.K30076.gnm1.ann1.Araip.A4R6H.1	AiCML13														araip.K30076.gnm1.ann1.Araip.A4R6H.1	AiCML13
araip.K30076.gnm1.ann1.Araip.WS8N5.1	AiCML54														araip.K30076.gnm1.ann1.Araip.WS8N5.1	AiCML54
araip.K30076.gnm1.ann1.Araip.P4C9H.1	AiCML38														araip.K30076.gnm1.ann1.Araip.P4C9H.1	AiCML38
araip.K30076.gnm1.ann1.Araip.Q54YF.1	AiCML41														araip.K30076.gnm1.ann1.Araip.Q54YF.1	AiCML41
araip.K30076.gnm1.ann1.Araip.3IE6G.1	AiCML7														araip.K30076.gnm1.ann1.Araip.3IE6G.1	AiCML7
araip.K30076.gnm1.ann1.Araip.291BC.1	AiCML5														araip.K30076.gnm1.ann1.Araip.291BC.1	AiCML5
araip.K30076.gnm1.ann1.Araip.DH2D0.1	AiCML20														araip.K30076.gnm1.ann1.Araip.DH2D0.1	AiCML20
araip.K30076.gnm1.ann1.Araip.U291S.1	AiCML45														araip.K30076.gnm1.ann1.Araip.U291S.1	AiCML45
araip.K30076.gnm1.ann1.Araip.MR8XD.1	AiCML35														araip.K30076.gnm1.ann1.Araip.MR8XD.1	AiCML35
araip.K30076.gnm1.ann1.Araip.RJ6GF.1	AiCML15														araip.K30076.gnm1.ann1.Araip.RJ6GF.1	AiCML15
araip.K30076.gnm1.ann1.Araip.P620U.1	AiCML39														araip.K30076.gnm1.ann1.Araip.P620U.1	AiCML39
araip.K30076.gnm1.ann1.Araip.X0PQ9.1	AiCML55														araip.K30076.gnm1.ann1.Araip.X0PQ9.1	AiCML55
araip.K30076.gnm1.ann1.Araip.VG1UA.1	AiCML51														araip.K30076.gnm1.ann1.Araip.VG1UA.1	AiCML51
araip.K30076.gnm1.ann1.Araip.I8I2U.1	AiCML24														araip.K30076.gnm1.ann1.Araip.I8I2U.1	AiCML24
araip.K30076.gnm1.ann1.Araip.35NZV.1	AiCML6														araip.K30076.gnm1.ann1.Araip.35NZV.1	AiCML6
araip.K30076.gnm1.ann1.Araip.MBX1A.1	AiCML33														araip.K30076.gnm1.ann1.Araip.MBX1A.1	AiCML33
araip.K30076.gnm1.ann1.Araip.79R74.1	AiCML10														araip.K30076.gnm1.ann1.Araip.79R74.1	AiCML10
araip.K30076.gnm1.ann1.Araip.MZL3F.1	AiCML37														araip.K30076.gnm1.ann1.Araip.MZL3F.1	AiCML37
araip.K30076.gnm1.ann1.Araip.BMG9B.1	AiCML15														araip.K30076.gnm1.ann1.Araip.BMG9B.1	AiCML15

## Sheet: Arachis hypogaea
The EF-hand motif of CaM/CML in Arachis hypogaea
Gene	Rename	motif	Gene	Rename	motif	Gene	Rename	motif	Gene	Rename	motif	Gene	Rename	motif	Gene	Rename	motif
AH01G07960.1	AhCaM1	motif 1	AH01G08340.1	AhCML5	motif 2	AH01G07960.1	AhCaM1	motif 3	AH01G08340.1	AhCML5	motif 4	AH01G08340.1	AhCML5	motif 5	AH01G08340.1	AhCML5	motif 6
AH01G10260.1	AhCaM2		AH01G11240.1	AhCML7		AH01G10260.1	AhCaM2		AH01G11240.1	AhCML7		AH01G11240.1	AhCML7		AH01G11240.1	AhCML7
AH01G32520.1	AhCaM3		AH01G34550.1	AhCML13		AH01G32520.1	AhCaM3		AH01G34550.1	AhCML13		AH01G34550.1	AhCML13		AH01G34550.1	AhCML13
AH02G07370.1	AhCaM4		AH02G10250.1	AhCML15		AH02G07370.1	AhCaM4		AH02G10250.1	AhCML15		AH02G10250.1	AhCML15		AH02G10250.1	AhCML15
AH05G08880.1	AhCaM5		AH02G13470.3	AhCML18		AH05G08880.1	AhCaM5		AH02G13470.3	AhCML18		AH02G13470.3	AhCML18		AH02G13470.3	AhCML18
AH05G33410.1	AhCaM6		AH02G13470.1	AhCML16		AH05G33410.1	AhCaM6		AH02G13470.1	AhCML16		AH02G13470.1	AhCML16		AH02G13470.1	AhCML16
AH06G03030.1	AhCaM7		AH02G13470.2	AhCML17		AH06G03030.1	AhCaM7		AH02G13470.2	AhCML17		AH02G13470.2	AhCML17		AH02G13470.2	AhCML17
AH06G19880.1	AhCaM8		AH02G22400.1	AhCML19		AH06G19880.1	AhCaM8		AH02G22400.1	AhCML19		AH02G22400.1	AhCML19		AH02G22400.1	AhCML19
AH07G05500.1	AhCaM9		AH03G31710.1	AhCML30		AH07G05500.1	AhCaM9		AH03G31710.1	AhCML30		AH03G31710.1	AhCML30		AH03G31710.1	AhCML30
AH09G19680.1	AhCaM10		AH04G00420.1	AhCML36		AH09G19680.1	AhCaM10		AH04G00420.1	AhCML36		AH04G00420.1	AhCML36		AH04G00420.1	AhCML36
AH10G22700.1	AhCaM11		AH04G04110.1	AhCML37		AH10G22700.1	AhCaM11		AH04G04110.1	AhCML37		AH04G04110.1	AhCML37		AH04G04110.1	AhCML37
AH11G00960.1	AhCaM12		AH04G19890.1	AhCML39		AH11G00960.1	AhCaM12		AH04G19890.1	AhCML39		AH04G19890.1	AhCML39		AH04G19890.1	AhCML39
AH11G25490.1	AhCaM13		AH05G02950.1	AhCML42		AH11G25490.1	AhCaM13		AH05G02950.1	AhCML42		AH05G02950.1	AhCML42		AH05G02950.1	AhCML42
AH12G08820.1	AhCaM14		AH05G16610.1	AhCML45		AH12G08820.1	AhCaM14		AH05G16610.1	AhCML45		AH05G16610.1	AhCML45		AH05G16610.1	AhCML45
AH13G46570.1	AhCaM15		AH05G32230.1	AhCML46		AH13G46570.1	AhCaM15		AH05G32230.1	AhCML46		AH05G32230.1	AhCML46		AH05G32230.1	AhCML46
AH15G19030.1	AhCaM16		AH05G32230.2	AhCML47		AH15G19030.1	AhCaM16		AH05G32230.2	AhCML47		AH05G32230.2	AhCML47		AH05G32230.2	AhCML47
AH16G01700.1	AhCaM17		AH06G01890.1	AhCML50		AH16G01700.1	AhCaM17		AH06G01890.1	AhCML50		AH06G01890.1	AhCML50		AH06G01890.1	AhCML50
AH16G05530.1	AhCaM18		AH06G13470.1	AhCML54		AH16G05530.1	AhCaM18		AH06G13470.1	AhCML54		AH06G13470.1	AhCML54		AH06G13470.1	AhCML54
AH16G24820.1	AhCaM19		AH07G03330.1	AhCML58		AH16G24820.1	AhCaM19		AH07G03330.1	AhCML58		AH07G03330.1	AhCML58		AH07G03330.1	AhCML58
AH17G04180.1	AhCaM20		AH07G03340.3	AhCML61		AH17G04180.1	AhCaM20		AH07G03340.3	AhCML61		AH07G03340.3	AhCML61		AH07G03340.3	AhCML61
AH19G24870.1	AhCaM21		AH07G03340.1	AhCML59		AH19G24870.1	AhCaM21		AH07G03340.1	AhCML59		AH07G03340.1	AhCML59		AH07G03340.1	AhCML59
AH20G01640.1	AhCaM22		AH07G03340.2	AhCML60		AH20G01640.1	AhCaM22		AH07G03340.2	AhCML60		AH07G03340.2	AhCML60		AH07G03340.2	AhCML60
AH20G29610.1	AhCaM23		AH07G05100.1	AhCML62		AH20G29610.1	AhCaM23		AH07G05100.1	AhCML62		AH07G05100.1	AhCML62		AH07G05100.1	AhCML62
AH01G05300.1	AhCML1		AH07G17050.1	AhCML65		AH01G05300.1	AhCML1		AH07G17050.1	AhCML65		AH07G17050.1	AhCML65		AH07G17050.1	AhCML65
AH01G08260.1	AhCML2		AH08G28430.1	AhCML77		AH01G08260.1	AhCML2		AH08G28430.1	AhCML77		AH08G28430.1	AhCML77		AH08G28430.1	AhCML77
AH01G08270.2	AhCML4		AH09G33760.1	AhCML83		AH01G08270.2	AhCML4		AH09G33760.1	AhCML83		AH09G33760.1	AhCML83		AH09G33760.1	AhCML83
AH01G08270.1	AhCML3		AH11G00590.1	AhCML88		AH01G08270.1	AhCML3		AH11G00590.1	AhCML88		AH11G00590.1	AhCML88		AH11G00590.1	AhCML88
AH01G08340.1	AhCML5		AH11G10850.1	AhCML95		AH01G08340.1	AhCML5		AH11G10850.1	AhCML95		AH11G10850.1	AhCML95		AH11G10850.1	AhCML95
AH01G10390.1	AhCML6		AH11G22340.1	AhCML97		AH01G10390.1	AhCML6		AH11G22340.1	AhCML97		AH11G22340.1	AhCML97		AH11G22340.1	AhCML97
AH01G11240.1	AhCML7		AH12G24630.1	AhCML109		AH01G11240.1	AhCML7		AH12G24630.1	AhCML109		AH12G24630.1	AhCML109		AH12G24630.1	AhCML109
AH01G23540.1	AhCML8		AH12G30030.1	AhCML111		AH01G23540.1	AhCML8		AH12G30030.1	AhCML111		AH12G30030.1	AhCML111		AH12G30030.1	AhCML111
AH01G25010.1	AhCML9		AH12G33910.1	AhCML112		AH01G25010.1	AhCML9		AH12G33910.1	AhCML112		AH12G33910.1	AhCML112		AH12G33910.1	AhCML112
AH01G26300.1	AhCML10		AH12G34040.1	AhCML113		AH01G26300.1	AhCML10		AH12G34040.1	AhCML113		AH12G34040.1	AhCML113		AH12G34040.1	AhCML113
AH01G29930.2	AhCML11		AH13G05160.1	AhCML114		AH01G29930.2	AhCML11		AH13G05160.1	AhCML114		AH13G05160.1	AhCML114		AH13G05160.1	AhCML114
AH01G29930.1	AhCML12		AH13G05950.1	AhCML115		AH01G29930.1	AhCML12		AH13G05950.1	AhCML115		AH13G05950.1	AhCML115		AH13G05950.1	AhCML115
AH01G34550.1	AhCML13		AH13G60090.5	AhCML130		AH01G34550.1	AhCML13		AH13G60090.5	AhCML130		AH13G60090.5	AhCML130		AH13G60090.5	AhCML130
AH02G02960.1	AhCML14		AH13G60090.6	AhCML131		AH02G02960.1	AhCML14		AH13G60090.6	AhCML131		AH13G60090.6	AhCML131		AH13G60090.6	AhCML131
AH02G10250.1	AhCML15		AH13G60090.4	AhCML129		AH02G10250.1	AhCML15		AH13G60090.4	AhCML129		AH13G60090.4	AhCML129		AH13G60090.4	AhCML129
AH02G13470.3	AhCML18		AH13G60090.3	AhCML128		AH02G13470.3	AhCML18		AH13G60090.3	AhCML128		AH13G60090.3	AhCML128		AH13G60090.3	AhCML128
AH02G13470.1	AhCML16		AH13G60090.1	AhCML126		AH02G13470.1	AhCML16		AH13G60090.1	AhCML126		AH13G60090.1	AhCML126		AH13G60090.1	AhCML126
AH02G13470.2	AhCML17		AH13G60090.2	AhCML127		AH02G13470.2	AhCML17		AH13G60090.2	AhCML127		AH13G60090.2	AhCML127		AH13G60090.2	AhCML127
AH02G22400.1	AhCML19		AH14G01040.1	AhCML132		AH02G22400.1	AhCML19		AH14G01040.1	AhCML132		AH14G01040.1	AhCML132		AH14G01040.1	AhCML132
AH02G25900.1	AhCML20		AH14G05090.2	AhCML134		AH02G25900.1	AhCML20		AH14G05090.2	AhCML134		AH14G05090.2	AhCML134		AH14G05090.2	AhCML134
AH03G04010.1	AhCML21		AH14G05090.1	AhCML133		AH03G04010.1	AhCML21		AH14G05090.1	AhCML133		AH14G05090.1	AhCML133		AH14G05090.1	AhCML133
AH03G04120.1	AhCML22		AH14G22710.1	AhCML135		AH03G04120.1	AhCML22		AH14G22710.1	AhCML135		AH14G22710.1	AhCML135		AH14G22710.1	AhCML135
AH03G08900.1	AhCML23		AH15G06320.1	AhCML144		AH03G08900.1	AhCML23		AH15G06320.1	AhCML144		AH15G06320.1	AhCML144		AH15G06320.1	AhCML144
AH03G13320.1	AhCML24		AH15G06320.2	AhCML145		AH03G13320.1	AhCML24		AH15G06320.2	AhCML145		AH15G06320.2	AhCML145		AH15G06320.2	AhCML145
AH03G13600.1	AhCML25		AH15G20870.1	AhCML148		AH03G13600.1	AhCML25		AH15G20870.1	AhCML148		AH15G20870.1	AhCML148		AH15G20870.1	AhCML148
AH03G26220.1	AhCML26		AH16G00240.1	AhCML149		AH03G26220.1	AhCML26		AH16G00240.1	AhCML149		AH16G00240.1	AhCML149		AH16G00240.1	AhCML149
AH03G26230.1	AhCML27		AH16G04360.1	AhCML150		AH03G26230.1	AhCML27		AH16G04360.1	AhCML150		AH16G04360.1	AhCML150		AH16G04360.1	AhCML150
AH03G31610.2	AhCML29		AH17G00410.3	AhCML165		AH03G31610.2	AhCML29		AH17G00410.3	AhCML165		AH17G00410.3	AhCML165		AH17G00410.3	AhCML165
AH03G31610.1	AhCML28		AH17G00410.2	AhCML164		AH03G31610.1	AhCML28		AH17G00410.2	AhCML164		AH17G00410.2	AhCML164		AH17G00410.2	AhCML164
AH03G31710.1	AhCML30		AH17G00410.1	AhCML163		AH03G31710.1	AhCML30		AH17G00410.1	AhCML163		AH17G00410.1	AhCML163		AH17G00410.1	AhCML163
AH03G38580.1	AhCML31		AH18G33760.1	AhCML183		AH03G38580.1	AhCML31		AH18G33760.1	AhCML183		AH18G33760.1	AhCML183		AH18G33760.1	AhCML183
AH03G43220.1	AhCML32		AH19G33610.1	AhCML187		AH03G43220.1	AhCML32		AH19G33610.1	AhCML187		AH19G33610.1	AhCML187		AH19G33610.1	AhCML187
AH03G43860.2	AhCML33		AH20G34090.1	AhCML191		AH03G43860.2	AhCML33		AH20G34090.1	AhCML191		AH20G34090.1	AhCML191		AH20G34090.1	AhCML191
AH03G43860.1	AhCML34					AH03G43860.1	AhCML34
AH03G47930.1	AhCML35					AH03G47930.1	AhCML35
AH04G00420.1	AhCML36					AH04G00420.1	AhCML36
AH04G04110.1	AhCML37					AH04G04110.1	AhCML37
AH04G16680.1	AhCML38					AH04G16680.1	AhCML38
AH04G19890.1	AhCML39					AH04G19890.1	AhCML39
AH04G23230.1	AhCML40					AH04G23230.1	AhCML40
AH04G23550.1	AhCML41					AH04G23550.1	AhCML41
AH05G02950.1	AhCML42					AH05G02950.1	AhCML42
AH05G05580.1	AhCML43					AH05G05580.1	AhCML43
AH05G06290.1	AhCML44					AH05G06290.1	AhCML44
AH05G16610.1	AhCML45					AH05G16610.1	AhCML45
AH05G32230.1	AhCML46					AH05G32230.1	AhCML46
AH05G32230.2	AhCML47					AH05G32230.2	AhCML47
AH05G32540.2	AhCML48					AH05G32540.2	AhCML48
AH05G32540.1	AhCML49					AH05G32540.1	AhCML49
AH06G01890.1	AhCML50					AH06G01890.1	AhCML50
AH06G02650.1	AhCML51					AH06G02650.1	AhCML51
AH06G09750.1	AhCML52					AH06G09750.1	AhCML52
AH06G11630.1	AhCML53					AH06G11630.1	AhCML53
AH06G13470.1	AhCML54					AH06G13470.1	AhCML54
AH06G23310.1	AhCML55					AH06G23310.1	AhCML55
AH06G25160.1	AhCML56					AH06G25160.1	AhCML56
AH06G26220.1	AhCML57					AH06G26220.1	AhCML57
AH07G03330.1	AhCML58					AH07G03330.1	AhCML58
AH07G03340.3	AhCML61					AH07G03340.3	AhCML61
AH07G03340.1	AhCML59					AH07G03340.1	AhCML59
AH07G03340.2	AhCML60					AH07G03340.2	AhCML60
AH07G05100.1	AhCML62					AH07G05100.1	AhCML62
AH07G05510.1	AhCML63					AH07G05510.1	AhCML63
AH07G10150.1	AhCML64					AH07G10150.1	AhCML64
AH07G17050.1	AhCML65					AH07G17050.1	AhCML65
AH08G03510.1	AhCML66					AH08G03510.1	AhCML66
AH08G04290.2	AhCML68					AH08G04290.2	AhCML68
AH08G04290.1	AhCML67					AH08G04290.1	AhCML67
AH08G06260.1	AhCML69					AH08G06260.1	AhCML69
AH08G08950.1	AhCML70					AH08G08950.1	AhCML70
AH08G11180.1	AhCML71					AH08G11180.1	AhCML71
AH08G15600.2	AhCML73					AH08G15600.2	AhCML73
AH08G15600.1	AhCML72					AH08G15600.1	AhCML72
AH08G17080.1	AhCML74					AH08G17080.1	AhCML74
AH08G20460.1	AhCML75					AH08G20460.1	AhCML75
AH08G20730.1	AhCML76					AH08G20730.1	AhCML76
AH08G28430.1	AhCML77					AH08G28430.1	AhCML77
AH08G29190.1	AhCML78					AH08G29190.1	AhCML78
AH08G29990.1	AhCML79					AH08G29990.1	AhCML79
AH09G03620.1	AhCML80					AH09G03620.1	AhCML80
AH09G05080.1	AhCML81					AH09G05080.1	AhCML81
AH09G30980.1	AhCML82					AH09G30980.1	AhCML82
AH09G33760.1	AhCML83					AH09G33760.1	AhCML83
AH10G03800.1	AhCML84					AH10G03800.1	AhCML84
AH10G14150.1	AhCML85					AH10G14150.1	AhCML85
AH10G22220.1	AhCML86					AH10G22220.1	AhCML86
AH10G30370.1	AhCML87					AH10G30370.1	AhCML87
AH11G00590.1	AhCML88					AH11G00590.1	AhCML88
AH11G00660.1	AhCML89					AH11G00660.1	AhCML89
AH11G00660.3	AhCML91					AH11G00660.3	AhCML91
AH11G00660.2	AhCML90					AH11G00660.2	AhCML90
AH11G00670.1	AhCML92					AH11G00670.1	AhCML92
AH11G03310.1	AhCML93					AH11G03310.1	AhCML93
AH11G09980.1	AhCML94					AH11G09980.1	AhCML94
AH11G10850.1	AhCML95					AH11G10850.1	AhCML95
AH11G18400.1	AhCML96					AH11G18400.1	AhCML96
AH11G22340.1	AhCML97					AH11G22340.1	AhCML97
AH11G26940.2	AhCML99					AH11G26940.2	AhCML99
AH11G26940.1	AhCML98					AH11G26940.1	AhCML98
AH11G31570.1	AhCML100					AH11G31570.1	AhCML100
AH11G32950.1	AhCML101					AH11G32950.1	AhCML101
AH11G34320.1	AhCML102					AH11G34320.1	AhCML102
AH12G04130.1	AhCML103					AH12G04130.1	AhCML103
AH12G05980.1	AhCML104					AH12G05980.1	AhCML104
AH12G10960.1	AhCML105					AH12G10960.1	AhCML105
AH12G16690.1	AhCML106					AH12G16690.1	AhCML106
AH12G17970.1	AhCML107					AH12G17970.1	AhCML107
AH12G18200.1	AhCML108					AH12G18200.1	AhCML108
AH12G24630.1	AhCML109					AH12G24630.1	AhCML109
AH12G29210.1	AhCML110					AH12G29210.1	AhCML110
AH12G30030.1	AhCML111					AH12G30030.1	AhCML111
AH12G33910.1	AhCML112					AH12G33910.1	AhCML112
AH12G34040.1	AhCML113					AH12G34040.1	AhCML113
AH13G05160.1	AhCML114					AH13G05160.1	AhCML114
AH13G05950.1	AhCML115					AH13G05950.1	AhCML115
AH13G06060.1	AhCML116					AH13G06060.1	AhCML116
AH13G11490.1	AhCML117					AH13G11490.1	AhCML117
AH13G16250.1	AhCML118					AH13G16250.1	AhCML118
AH13G32000.2	AhCML120					AH13G32000.2	AhCML120
AH13G32000.1	AhCML119					AH13G32000.1	AhCML119
AH13G35660.2	AhCML121					AH13G35660.2	AhCML121
AH13G45860.1	AhCML122					AH13G45860.1	AhCML122
AH13G50640.1	AhCML123					AH13G50640.1	AhCML123
AH13G56810.1	AhCML124					AH13G56810.1	AhCML124
AH13G56900.1	AhCML125					AH13G56900.1	AhCML125
AH13G60090.5	AhCML130					AH13G60090.5	AhCML130
AH13G60090.6	AhCML131					AH13G60090.6	AhCML131
AH13G60090.4	AhCML129					AH13G60090.4	AhCML129
AH13G60090.3	AhCML128					AH13G60090.3	AhCML128
AH13G60090.1	AhCML126					AH13G60090.1	AhCML126
AH13G60090.2	AhCML127					AH13G60090.2	AhCML127
AH14G01040.1	AhCML132					AH14G01040.1	AhCML132
AH14G05090.2	AhCML134					AH14G05090.2	AhCML134
AH14G05090.1	AhCML133					AH14G05090.1	AhCML133
AH14G22710.1	AhCML135					AH14G22710.1	AhCML135
AH14G27010.1	AhCML136					AH14G27010.1	AhCML136
AH14G27330.1	AhCML137					AH14G27330.1	AhCML137
AH14G35090.1	AhCML138					AH14G35090.1	AhCML138
AH14G44920.1	AhCML139					AH14G44920.1	AhCML139
AH15G01610.1	AhCML140					AH15G01610.1	AhCML140
AH15G01650.1	AhCML141					AH15G01650.1	AhCML141
AH15G02440.1	AhCML142					AH15G02440.1	AhCML142
AH15G05070.1	AhCML143					AH15G05070.1	AhCML143
AH15G06320.1	AhCML144					AH15G06320.1	AhCML144
AH15G06320.2	AhCML145					AH15G06320.2	AhCML145
AH15G16040.1	AhCML146					AH15G16040.1	AhCML146
AH15G20510.1	AhCML147					AH15G20510.1	AhCML147
AH15G20870.1	AhCML148					AH15G20870.1	AhCML148
AH16G00240.1	AhCML149					AH16G00240.1	AhCML149
AH16G04360.1	AhCML150					AH16G04360.1	AhCML150
AH16G05160.1	AhCML151					AH16G05160.1	AhCML151
AH16G13860.1	AhCML152					AH16G13860.1	AhCML152
AH16G28730.1	AhCML153					AH16G28730.1	AhCML153
AH16G31070.1	AhCML154					AH16G31070.1	AhCML154
AH16G32670.1	AhCML155					AH16G32670.1	AhCML155
AH16G38340.3	AhCML158					AH16G38340.3	AhCML158
AH16G38340.1	AhCML156					AH16G38340.1	AhCML156
AH16G38340.2	AhCML157					AH16G38340.2	AhCML157
AH16G41660.1	AhCML159					AH16G41660.1	AhCML159
AH16G41680.1	AhCML160					AH16G41680.1	AhCML160
AH16G44040.2	AhCML162					AH16G44040.2	AhCML162
AH16G44040.1	AhCML163					AH16G44040.1	AhCML161
AH17G00410.3	AhCML165					AH17G00410.3	AhCML165
AH17G00410.2	AhCML164					AH17G00410.2	AhCML164
AH17G00410.1	AhCML163					AH17G00410.1	AhCML163
AH17G04170.1	AhCML166					AH17G04170.1	AhCML166
AH17G09190.1	AhCML167					AH17G09190.1	AhCML167
AH17G09230.1	AhCML168					AH17G09230.1	AhCML168
AH17G09230.2	AhCML169					AH17G09230.2	AhCML169
AH17G25760.1	AhCML170					AH17G25760.1	AhCML170
AH17G26750.1	AhCML17-9					AH17G26750.1	AhCML171
AH17G27800.1	AhCML172					AH17G27800.1	AhCML172
AH17G27800.2	AhCML173					AH17G27800.2	AhCML173
AH17G29650.1	AhCML174					AH17G29650.1	AhCML174
AH18G03210.1	AhCML175					AH18G03210.1	AhCML175
AH18G05910.1	AhCML176					AH18G05910.1	AhCML176
AH18G07630.1	AhCML177					AH18G07630.1	AhCML177
AH18G12540.1	AhCML178					AH18G12540.1	AhCML178
AH18G13070.1	AhCML179					AH18G13070.1	AhCML179
AH18G13110.1	AhCML180					AH18G13110.1	AhCML180
AH18G23900.2	AhCML182					AH18G23900.2	AhCML182
AH18G23900.1	AhCML181					AH18G23900.1	AhCML181
AH18G33760.1	AhCML183					AH18G33760.1	AhCML183
AH18G34780.1	AhCML184					AH18G34780.1	AhCML184
AH19G20070.1	AhCML185					AH19G20070.1	AhCML185
AH19G23570.1	AhCML186					AH19G23570.1	AhCML186
AH19G33610.1	AhCML187					AH19G33610.1	AhCML187
AH19G37200.1	AhCML188					AH19G37200.1	AhCML188
AH20G05550.1	AhCML189					AH20G05550.1	AhCML189
AH20G20370.1	AhCML190					AH20G20370.1	AhCML190
AH20G34090.1	AhCML191					AH20G34090.1	AhCML191
