# Supplementary material for: Genome-wide analysis of the peanut CaM/CML gene family reveals that the AhCML69 gene is associated with resistance to Ralstonia solanacearum
Source: BMC Genomics. 2024 Feb 21;25:200. doi: 10.1186/s12864-024-10108-5 (PMC10880322; doi:10.1186/s12864-024-10108-5)
Supplement: Supplementary file 5 — Supplementary Material 5. [file 12864_2024_10108_MOESM5_ESM.xlsx]

## Sheet: Sheet1
The homologous genes of CaM/CML in Arachis hypogaea
Gene_1	Rename	Position	Start	End	Gene_2	Rename	Position	Start	End
AH01G10390.1	AhCML6	Chr01	13716791	13718102	AH03G13320.1	AhCML24	Chr03	17593287	17599921
AH01G08340.1	AhCML5	Chr01	10681296	10686289	AH03G43220.1	AhCML32	Chr03	136801845	136802873
AH01G07960.1	AhCaM1	Chr01	10196762	10197277	AH16G31070.1	AhCML154	Chr16	130918035	130918463
AH01G34550.1	AhCML13	Chr01	111077127	111080809	AH16G32670.1	AhCML155	Chr16	134400726	134401671
AH01G32520.1	AhCaM3	Chr01	107696490	107697311	AH16G38340.3	AhCML158	Chr16	143421541	143426383
AH01G11240.1	AhCML7	Chr01	17555502	17561707	AH16G41660.1	AhCML159	Chr16	147231197	147231490
AH01G23540.1	AhCML8	Chr01	96001879	96003727	AH16G44040.1	AhCML161	Chr16	149889818	149896313
AH01G25010.1	AhCML9	Chr01	97490669	97492145	AH05G06290.1	AhCML44	Chr05	8040036	8041216
AH01G05300.1	AhCML1	Chr01	6797366	6797836	AH05G32230.1	AhCML46	Chr05	106739842	106745519
AH01G08260.1	AhCML2	Chr01	10621051	10622303	AH20G01640.1	AhCaM22	Chr20	1455657	1456157
AH01G26300.1	AhCML10	Chr01	99595126	99595955	AH20G05550.1	AhCML189	Chr20	7598241	7598585
AH01G10260.1	AhCaM2	Chr01	13173651	13174151	AH20G20370.1	AhCML190	Chr20	70928030	70928581
AH02G22400.1	AhCML19	Chr02	90772692	90779095	AH17G25760.1	AhCML170	Chr17	115412125	115413820
AH02G25900.1	AhCML20	Chr02	96883666	96884340	AH17G26750.1	AhCML171	Chr17	118694416	118694706
AH02G07370.1	AhCaM4	Chr02	11090223	11091928	AH18G34780.1	AhCML184	Chr18	136430366	136430788
AH02G10250.1	AhCML15	Chr02	18367314	18367875	AH05G06290.1	AhCML44	Chr05	8040036	8041216
AH02G02960.1	AhCML14	Chr02	3193750	3194346	AH19G37200.1	AhCML188	Chr19	153316739	153320023
AH03G13600.1	AhCML25	Chr03	19201270	19201665	AH18G13070.1	AhCML179	Chr18	20795021	20930054
AH03G31710.1	AhCML30	Chr03	118079107	118082897	AH18G13110.1	AhCML180	Chr18	21117252	21117605
AH03G13320.1	AhCML24	Chr03	17593287	17599921	AH18G23900.1	AhCML181	Chr18	104731096	104734280
AH03G43220.1	AhCML32	Chr03	136801845	136802873	AH06G11630.1	AhCML53	Chr06	15650795	15652468
AH03G43860.1	AhCML33	Chr03	137421959	137452809	AH07G05500.1	AhCaM9	Chr07	5420186	5422294
AH03G47930.1	AhCML35	Chr03	141630819	141631330	AH07G05510.1	AhCML63	Chr07	5424698	5426616
AH03G31610.1	AhCML28	Chr03	117885558	117888975	AH03G13320.1	AhCML24	Chr03	17593287	17599921
AH03G04010.1	AhCML21	Chr03	4093165	4096997	AH17G09190.1	AhCML167	Chr17	13330148	13330729
AH03G04120.1	AhCML22	Chr03	4202869	4203336	AH17G09230.1	AhCML168	Chr17	13363197	13395704
AH03G26220.1	AhCML26	Chr03	67222167	67224966	AH07G05100.1	AhCML62	Chr07	4771946	4774291
AH03G26230.1	AhCML27	Chr03	67243715	67246723	AH07G05500.1	AhCaM9	Chr07	5420186	5422294
AH03G38580.1	AhCML31	Chr03	131012889	131013488	AH07G10150.1	AhCML64	Chr07	13396184	13396606
AH04G00420.1	AhCML36	Chr04	637583	642484	AH12G16690.1	AhCML106	Chr12	62945709	62949537
AH04G04110.1	AhCML37	Chr04	4974683	4978682	AH12G18200.1	AhCML108	Chr12	77453730	77454874
AH04G19890.1	AhCML39	Chr04	98938643	98944084	AH12G24630.1	AhCML109	Chr12	104969662	104975928
AH04G23550.1	AhCML41	Chr04	111578289	111578948	AH12G29210.1	AhCML110	Chr12	112455437	112456132
AH04G23230.1	AhCML40	Chr04	110684137	110685368	AH12G04130.1	AhCML103	Chr12	5136258	5136662
AH05G02950.1	AhCML42	Chr05	3109260	3114640	AH12G34040.1	AhCML113	Chr12	118078796	118083378
AH05G33410.1	AhCaM6	Chr05	108927611	108928453	AH13G05160.1	AhCML114	Chr13	5288170	5290649
AH05G05580.1	AhCML43	Chr05	6883352	6883870	AH13G06060.1	AhCML116	Chr13	6257934	6259041
AH05G06290.1	AhCML44	Chr05	8040036	8041216	AH03G47930.1	AhCML35	Chr03	141630819	141631330
AH05G08880.1	AhCaM5	Chr05	12190276	12190719	AH14G05090.2	AhCML134	Chr14	5956340	5960305
AH05G32230.1	AhCML46	Chr05	106739842	106745519	AH14G22710.1	AhCML135	Chr14	94958126	94963505
AH06G09750.1	AhCML52	Chr06	13126727	13127113	AH12G30030.1	AhCML111	Chr12	113649697	113655926
AH06G11630.1	AhCML53	Chr06	15650795	15652468	AH12G33910.1	AhCML112	Chr12	117920564	117925227
AH06G19880.1	AhCaM8	Chr06	84508899	84510763	AH12G34040.1	AhCML113	Chr12	118078796	118083378
AH06G23310.1	AhCML55	Chr06	97755501	97760498	AH15G06320.1	AhCML144	Chr15	10733030	10736491
AH06G26220.1	AhCML57	Chr06	104750539	104753184	AH15G06320.2	AhCML145	Chr15	10733092	10736491
AH06G03030.1	AhCaM7	Chr06	5383662	5384126	AH15G16040.1	AhCML146	Chr15	62598786	62599429
AH06G13470.1	AhCML54	Chr06	18599202	18603573	AH17G29650.1	AhCML174	Chr17	124935811	124936719
AH07G05100.1	AhCML62	Chr07	4771946	4774291	AH19G33610.1	AhCML187	Chr19	148288412	148292114
AH07G05500.1	AhCaM9	Chr07	5420186	5422294	AH19G37200.1	AhCML188	Chr19	153316739	153320023
AH07G10150.1	AhCML64	Chr07	13396184	13396606	AH20G01640.1	AhCaM22	Chr20	1455657	1456157
AH07G17050.1	AhCML65	Chr07	46645712	46650159	AH04G23230.1	AhCML40	Chr04	110684137	110685368
AH08G04290.1	AhCML67	Chr08	7915323	7919740	AH05G16610.1	AhCML45	Chr05	47775051	47785228
AH08G17080.1	AhCML74	Chr08	32302471	32303157	AH06G09750.1	AhCML52	Chr06	13126727	13127113
AH08G20730.1	AhCML76	Chr08	37692294	37829536	AH06G11630.1	AhCML53	Chr06	15650795	15652468
AH08G29990.1	AhCML79	Chr08	50817358	50818378	AH12G24630.1	AhCML109	Chr12	104969662	104975928
AH08G29190.1	AhCML78	Chr08	49787602	49788006	AH12G29210.1	AhCML110	Chr12	112455437	112456132
AH08G03510.1	AhCML66	Chr08	6596074	6596567	AH12G30030.1	AhCML111	Chr12	113649697	113655926
AH08G06260.1	AhCML69	Chr08	11448317	11448805	AH14G35090.1	AhCML138	Chr14	125217873	125221302
AH08G20460.1	AhCML75	Chr08	37213937	37214296	AH11G26940.2	AhCML98	Chr11	135639247	135644263
AH08G11180.1	AhCML71	Chr08	24570174	24571695	AH11G31570.1	AhCML100	Chr11	143148968	143149462
AH08G28430.1	AhCML77	Chr08	48784575	48787630	AH11G32950.1	AhCML101	Chr11	145662110	145662976
AH09G19680.1	AhCaM10	Chr09	86623153	86624908	AH13G60090.1	AhCML126	Chr13	150681029	150687340
AH09G30980.1	AhCML82	Chr09	116168519	116172235	AH13G60090.2	AhCML127	Chr13	150681029	150687340
AH09G33760.1	AhCML83	Chr09	119083084	119086753	AH08G29990.1	AhCML79	Chr08	50817358	50818378
AH10G30370.1	AhCML87	Chr10	112647002	112647748	AH09G03620.1	AhCML80	Chr09	3945668	3946688
AH10G03800.1	AhCML84	Chr10	3388441	3388785	AH11G00590.1	AhCML88	Chr11	602819	608649
AH10G22700.1	AhCaM11	Chr10	101094384	101094896	AH11G00660.1	AhCML89	Chr11	645353	648574
AH11G26940.1	AhCML98	Chr11	135639123	135644484	AH05G16610.1	AhCML45	Chr05	47775051	47785228
AH11G09980.1	AhCML94	Chr11	17843135	17845247	AH06G09750.1	AhCML52	Chr06	13126727	13127113
AH12G24630.1	AhCML109	Chr12	104969662	104975928	AH07G17050.1	AhCML65	Chr07	46645712	46650159
AH12G29210.1	AhCML110	Chr12	112455437	112456132	AH12G30030.1	AhCML111	Chr12	113649697	113655926
AH12G04130.1	AhCML103	Chr12	5136258	5136662	AH13G16250.1	AhCML118	Chr13	19641025	19641627
AH12G08820.1	AhCaM14	Chr12	13938241	13940495	AH13G32000.1	AhCML119	Chr13	97443248	97447353
AH12G34040.1	AhCML113	Chr12	118078796	118083378	AH13G32000.2	AhCML120	Chr13	97443248	97446712
AH13G60090.1	AhCML126	Chr13	150681029	150687340	AH18G23900.2	AhCML182	Chr18	104731096	104734280
AH13G16250.1	AhCML118	Chr13	19641025	19641627	AH18G33760.1	AhCML183	Chr18	135172848	135175987
AH13G06060.1	AhCML116	Chr13	6257934	6259041	AH20G01640.1	AhCaM22	Chr20	1455657	1456157
AH14G35090.1	AhCML138	Chr14	125217873	125221302	AH20G05550.1	AhCML189	Chr20	7598241	7598585
AH15G02440.1	AhCML142	Chr15	3974264	3974836	AH20G20370.1	AhCML190	Chr20	70928030	70928581
AH16G38340.1	AhCML156	Chr16	143421541	143426383	AH17G25760.1	AhCML170	Chr17	115412125	115413820
AH16G41660.1	AhCML159	Chr16	147231197	147231490	AH17G09190.1	AhCML167	Chr17	13330148	13330729
