# Supplementary material for: Genome-wide analysis of the peanut CaM/CML gene family reveals that the AhCML69 gene is associated with resistance to Ralstonia solanacearum
Source: BMC Genomics. 2024 Feb 21;25:200. doi: 10.1186/s12864-024-10108-5 (PMC10880322; doi:10.1186/s12864-024-10108-5)
Supplement: Supplementary file 6 — Supplementary Material 6. [file 12864_2024_10108_MOESM6_ESM.xlsx]

## Sheet: Sheet1
CaM/CML gene replication in Arachis hypogaea
Gene	Rename	Repeation
AH01G07960.1	AhCaM1	WGD/Segmental Duplication
AH01G10260.1	AhCaM2	WGD/Segmental Duplication
AH01G32520.1	AhCaM3	Tandem Duplication
AH02G07370.1	AhCaM4	WGD/Segmental Duplication
AH05G08880.1	AhCaM5	WGD/Segmental Duplication
AH05G33410.1	AhCaM6	Dispersed Duplication
AH06G03030.1	AhCaM7	WGD/Segmental Duplication
AH06G19880.1	AhCaM8	WGD/Segmental Duplication
AH07G05500.1	AhCaM9	WGD/Segmental Duplication
AH09G19680.1	AhCaM10	WGD/Segmental Duplication
AH10G22700.1	AhCaM11	WGD/Segmental Duplication
AH11G00960.1	AhCaM12	Dispersed Duplication
AH11G25490.1	AhCaM13	WGD/Segmental Duplication
AH12G08820.1	AhCaM14	Tandem Duplication
AH13G46570.1	AhCaM15	Tandem Duplication
AH15G19030.1	AhCaM16	Tandem Duplication
AH16G01700.1	AhCaM17	WGD/Segmental Duplication
AH16G05530.1	AhCaM18	Tandem Duplication
AH16G24820.1	AhCaM19	WGD/Segmental Duplication
AH17G04180.1	AhCaM20	Dispersed Duplication
AH19G24870.1	AhCaM21	WGD/Segmental Duplication
AH20G01640.1	AhCaM22	WGD/Segmental Duplication
AH20G29610.1	AhCaM23	WGD/Segmental Duplication
AH01G05300.1	AhCML1	WGD/Segmental Duplication
AH01G08260.1	AhCML2	WGD/Segmental Duplication
AH01G08270.1	AhCML3	WGD/Segmental Duplication
AH01G08270.2	AhCML4	WGD/Segmental Duplication
AH01G08340.1	AhCML5	Tandem Duplication
AH01G10390.1	AhCML6	Dispersed Duplication
AH01G11240.1	AhCML7	WGD/Segmental Duplication
AH01G23540.1	AhCML8	WGD/Segmental Duplication
AH01G25010.1	AhCML9	WGD/Segmental Duplication
AH01G26300.1	AhCML10	Tandem Duplication
AH01G29930.1	AhCML11	Tandem Duplication
AH01G29930.2	AhCML12	Tandem Duplication
AH01G34550.1	AhCML13	Tandem Duplication
AH02G02960.1	AhCML14	Tandem Duplication
AH02G10250.1	AhCML15	Tandem Duplication
AH02G13470.1	AhCML16	Tandem Duplication
AH02G13470.2	AhCML17	Tandem Duplication
AH02G13470.3	AhCML18	WGD/Segmental Duplication
AH02G22400.1	AhCML19	WGD/Segmental Duplication
AH02G25900.1	AhCML20	WGD/Segmental Duplication
AH03G04010.1	AhCML21	Tandem Duplication
AH03G04120.1	AhCML22	Tandem Duplication
AH03G08900.1	AhCML23	Tandem Duplication
AH03G13320.1	AhCML24	Tandem Duplication
AH03G13600.1	AhCML25	WGD/Segmental Duplication
AH03G26220.1	AhCML26	WGD/Segmental Duplication
AH03G26230.1	AhCML27	WGD/Segmental Duplication
AH03G31610.1	AhCML28	Tandem Duplication
AH03G31610.2	AhCML29	Tandem Duplication
AH03G31710.1	AhCML30	Tandem Duplication
AH03G38580.1	AhCML31	WGD/Segmental Duplication
AH03G43220.1	AhCML32	Tandem Duplication
AH03G43860.1	AhCML33	WGD/Segmental Duplication
AH03G43860.2	AhCML34	WGD/Segmental Duplication
AH03G47930.1	AhCML35	Dispersed Duplication
AH04G00420.1	AhCML36	Tandem Duplication
AH04G04110.1	AhCML37	Tandem Duplication
AH04G16680.1	AhCML38	Tandem Duplication
AH04G19890.1	AhCML39	WGD/Segmental Duplication
AH04G23230.1	AhCML40	Tandem Duplication
AH04G23550.1	AhCML41	Tandem Duplication
AH05G02950.1	AhCML42	Tandem Duplication
AH05G05580.1	AhCML43	WGD/Segmental Duplication
AH05G06290.1	AhCML44	Tandem Duplication
AH05G16610.1	AhCML45	Dispersed Duplication
AH05G32230.1	AhCML46	WGD/Segmental Duplication
AH05G32230.2	AhCML47	Dispersed Duplication
AH05G32540.1	AhCML48	WGD/Segmental Duplication
AH05G32540.2	AhCML49	WGD/Segmental Duplication
AH06G01890.1	AhCML50	Dispersed Duplication
AH06G02650.1	AhCML51	Dispersed Duplication
AH06G09750.1	AhCML52	WGD/Segmental Duplication
AH06G11630.1	AhCML53	WGD/Segmental Duplication
AH06G13470.1	AhCML54	WGD/Segmental Duplication
AH06G23310.1	AhCML55	WGD/Segmental Duplication
AH06G25160.1	AhCML56	Tandem Duplication
AH06G26220.1	AhCML57	WGD/Segmental Duplication
AH07G03330.1	AhCML58	WGD/Segmental Duplication
AH07G03340.1	AhCML59	WGD/Segmental Duplication
AH07G03340.2	AhCML60	Tandem Duplication
AH07G03340.3	AhCML61	WGD/Segmental Duplication
AH07G05100.1	AhCML62	Dispersed Duplication
AH07G05510.1	AhCML63	Tandem Duplication
AH07G10150.1	AhCML64	Tandem Duplication
AH07G17050.1	AhCML65	Dispersed Duplication
AH08G03510.1	AhCML66	Tandem Duplication
AH08G04290.1	AhCML67	Tandem Duplication
AH08G04290.2	AhCML68	WGD/Segmental Duplication
AH08G06260.1	AhCML69	Dispersed Duplication
AH08G08950.1	AhCML70	Tandem Duplication
AH08G11180.1	AhCML71	Tandem Duplication
AH08G15600.1	AhCML72	WGD/Segmental Duplication
AH08G15600.2	AhCML73	Dispersed Duplication
AH08G17080.1	AhCML74	WGD/Segmental Duplication
AH08G20460.1	AhCML75	Tandem Duplication
AH08G20730.1	AhCML76	Tandem Duplication
AH08G28430.1	AhCML77	WGD/Segmental Duplication
AH08G29190.1	AhCML78	WGD/Segmental Duplication
AH08G29990.1	AhCML79	Tandem Duplication
AH09G03620.1	AhCML80	Dispersed Duplication
AH09G05080.1	AhCML81	WGD/Segmental Duplication
AH09G30980.1	AhCML82	WGD/Segmental Duplication
AH09G33760.1	AhCML83	WGD/Segmental Duplication
AH10G03800.1	AhCML84	Tandem Duplication
AH10G14150.1	AhCML85	WGD/Segmental Duplication
AH10G22220.1	AhCML86	WGD/Segmental Duplication
AH10G30370.1	AhCML87	WGD/Segmental Duplication
AH11G00590.1	AhCML88	WGD/Segmental Duplication
AH11G00660.1	AhCML89	WGD/Segmental Duplication
AH11G00660.2	AhCML90	Tandem Duplication
AH11G00660.3	AhCML91	Dispersed Duplication
AH11G00670.1	AhCML92	Tandem Duplication
AH11G03310.1	AhCML93	WGD/Segmental Duplication
AH11G09980.1	AhCML94	Dispersed Duplication
AH11G10850.1	AhCML95	Dispersed Duplication
AH11G18400.1	AhCML96	Tandem Duplication
AH11G22340.1	AhCML97	WGD/Segmental Duplication
AH11G26940.1	AhCML98	Dispersed Duplication
AH11G26940.2	AhCML99	WGD/Segmental Duplication
AH11G31570.1	AhCML100	Tandem Duplication
AH11G32950.1	AhCML101	Tandem Duplication
AH11G34320.1	AhCML102	Tandem Duplication
AH12G04130.1	AhCML103	Tandem Duplication
AH12G05980.1	AhCML104	WGD/Segmental Duplication
AH12G10960.1	AhCML105	Tandem Duplication
AH12G16690.1	AhCML106	WGD/Segmental Duplication
AH12G17970.1	AhCML107	WGD/Segmental Duplication
AH12G18200.1	AhCML108	Tandem Duplication
AH12G24630.1	AhCML109	WGD/Segmental Duplication
AH12G29210.1	AhCML110	WGD/Segmental Duplication
AH12G30030.1	AhCML111	Tandem Duplication
AH12G33910.1	AhCML112	Dispersed Duplication
AH12G34040.1	AhCML113	Tandem Duplication
AH13G05160.1	AhCML114	WGD/Segmental Duplication
AH13G05950.1	AhCML115	Tandem Duplication
AH13G06060.1	AhCML116	Tandem Duplication
AH13G11490.1	AhCML117	Tandem Duplication
AH13G16250.1	AhCML118	Tandem Duplication
AH13G32000.1	AhCML119	WGD/Segmental Duplication
AH13G32000.2	AhCML120	WGD/Segmental Duplication
AH13G35660.2	AhCML121	WGD/Segmental Duplication
AH13G45860.1	AhCML122	WGD/Segmental Duplication
AH13G50640.1	AhCML123	WGD/Segmental Duplication
AH13G56810.1	AhCML124	WGD/Segmental Duplication
AH13G56900.1	AhCML125	Dispersed Duplication
AH13G60090.1	AhCML126	Dispersed Duplication
AH13G60090.2	AhCML127	WGD/Segmental Duplication
AH13G60090.3	AhCML128	Tandem Duplication
AH13G60090.4	AhCML129	WGD/Segmental Duplication
AH13G60090.5	AhCML130	Tandem Duplication
AH13G60090.6	AhCML131	WGD/Segmental Duplication
AH14G01040.1	AhCML132	WGD/Segmental Duplication
AH14G05090.1	AhCML133	WGD/Segmental Duplication
AH14G05090.2	AhCML134	WGD/Segmental Duplication
AH14G22710.1	AhCML135	WGD/Segmental Duplication
AH14G27010.1	AhCML136	WGD/Segmental Duplication
AH14G27330.1	AhCML137	WGD/Segmental Duplication
AH14G35090.1	AhCML138	WGD/Segmental Duplication
AH14G44920.1	AhCML139	WGD/Segmental Duplication
AH15G01610.1	AhCML140	WGD/Segmental Duplication
AH15G01650.1	AhCML141	WGD/Segmental Duplication
AH15G02440.1	AhCML142	Tandem Duplication
AH15G05070.1	AhCML143	WGD/Segmental Duplication
AH15G06320.1	AhCML144	WGD/Segmental Duplication
AH15G06320.2	AhCML145	WGD/Segmental Duplication
AH15G16040.1	AhCML146	Tandem Duplication
AH15G20510.1	AhCML147	WGD/Segmental Duplication
AH15G20870.1	AhCML148	WGD/Segmental Duplication
AH16G00240.1	AhCML149	WGD/Segmental Duplication
AH16G04360.1	AhCML150	Dispersed Duplication
AH16G05160.1	AhCML151	Tandem Duplication
AH16G13860.1	AhCML152	Dispersed Duplication
AH16G28730.1	AhCML153	WGD/Segmental Duplication
AH16G31070.1	AhCML154	WGD/Segmental Duplication
AH16G32670.1	AhCML155	WGD/Segmental Duplication
AH16G38340.1	AhCML156	Tandem Duplication
AH16G38340.2	AhCML157	Tandem Duplication
AH16G38340.3	AhCML158	Tandem Duplication
AH16G41660.1	AhCML159	Tandem Duplication
AH16G41680.1	AhCML160	WGD/Segmental Duplication
AH16G44040.1	AhCML161	WGD/Segmental Duplication
AH16G44040.2	AhCML162	Tandem Duplication
AH17G00410.1	AhCML163	Dispersed Duplication
AH17G00410.2	AhCML164	Tandem Duplication
AH17G00410.3	AhCML165	WGD/Segmental Duplication
AH17G04170.1	AhCML166	WGD/Segmental Duplication
AH17G09190.1	AhCML167	WGD/Segmental Duplication
AH17G09230.1	AhCML168	WGD/Segmental Duplication
AH17G09230.2	AhCML169	WGD/Segmental Duplication
AH17G25760.1	AhCML170	Tandem Duplication
AH17G26750.1	AhCML171	Dispersed Duplication
AH17G27800.1	AhCML172	WGD/Segmental Duplication
AH17G27800.2	AhCML173	WGD/Segmental Duplication
AH17G29650.1	AhCML174	WGD/Segmental Duplication
AH18G03210.1	AhCML175	Tandem Duplication
AH18G05910.1	AhCML176	WGD/Segmental Duplication
AH18G07630.1	AhCML177	Dispersed Duplication
AH18G12540.1	AhCML178	WGD/Segmental Duplication
AH18G13070.1	AhCML179	WGD/Segmental Duplication
AH18G13110.1	AhCML180	WGD/Segmental Duplication
AH18G23900.1	AhCML181	Dispersed Duplication
AH18G23900.2	AhCML182	Dispersed Duplication
AH18G33760.1	AhCML183	Dispersed Duplication
AH18G34780.1	AhCML184	WGD/Segmental Duplication
AH19G20070.1	AhCML185	Tandem Duplication
AH19G23570.1	AhCML186	Dispersed Duplication
AH19G33610.1	AhCML187	Tandem Duplication
AH19G37200.1	AhCML188	Dispersed Duplication
AH20G05550.1	AhCML189	WGD/Segmental Duplication
AH20G20370.1	AhCML190	Dispersed Duplication
AH20G34090.1	AhCML191	Dispersed Duplication
