# Supplementary material for: Genome-wide analysis of the peanut CaM/CML gene family reveals that the AhCML69 gene is associated with resistance to Ralstonia solanacearum
Source: BMC Genomics. 2024 Feb 21;25:200. doi: 10.1186/s12864-024-10108-5 (PMC10880322; doi:10.1186/s12864-024-10108-5)
Supplement: Supplementary file 7 — Supplementary Material 7. [file 12864_2024_10108_MOESM7_ESM.xlsx]

## Sheet: Arachis duranensis
The homologous CaM/CML genes were identified between peanut and A. duranensis
Gene_1	Rename	Position	Start	End	Gene_2	Rename	Position	Start	End
AH01G10390.1	AhCML6	Chr01	13716791	13718102	aradu.V14167.gnm1.ann1.Aradu.NJL4S.1	AdCaM5	A01	6626301	6626771
AH01G08340.1	AhCML5	Chr01	10681296	10686289	aradu.V14167.gnm1.ann1.Aradu.FYH7H.1	AdCaM3	A02	10482437	10487240
AH01G07960.1	AhCaM1	Chr01	10196762	10197277	aradu.V14167.gnm1.ann1.Aradu.RGB1G.1	AdCaM7	A03	10539209	10542262
AH01G34550.1	AhCML13	Chr01	111077127	111080809	aradu.V14167.gnm1.ann1.Aradu.1M38D.1	AdCaM1	A06	10942684	10945595
AH01G32520.1	AhCaM3	Chr01	107696490	107697311	aradu.V14167.gnm1.ann1.Aradu.V24GR.1	AdCaM9	A06	15916179	15922044
AH01G11240.1	AhCML7	Chr01	17555502	17561707	aradu.V14167.gnm1.ann1.Aradu.KR6D1.1	AdCaM4	A06	77822720	77826425
AH01G23540.1	AhCML8	Chr01	96001879	96003727	aradu.V14167.gnm1.ann1.Aradu.SB5CI.1	AdCaM8	A08	100085404	100090550
AH01G25010.1	AhCML9	Chr01	97490669	97492145	aradu.V14167.gnm1.ann1.Aradu.P8CLW.1	AdCaM6	A09	10045012	10046871
AH01G05300.1	AhCML1	Chr01	6797366	6797836	aradu.V14167.gnm1.ann1.Aradu.82C4A.1	AdCaM2	A09	50138980	50144873
AH01G08260.1	AhCML2	Chr01	10621051	10622303	aradu.V14167.gnm1.ann1.Aradu.PJH5B.1	AdCML42	A01	60927296	60929826
AH01G26300.1	AhCML10	Chr01	99595126	99595955	aradu.V14167.gnm1.ann1.Aradu.3A2M2.1	AdCML9	A01	60931909	60934123
AH01G10260.1	AhCaM2	Chr01	13173651	13174151	aradu.V14167.gnm1.ann1.Aradu.XG6T6.1	AdCML51	A01	81471432	81477057
AH02G22400.1	AhCML19	Chr02	90772692	90779095	aradu.V14167.gnm1.ann1.Aradu.69Z0K.1	AdCML17	A01	88505907	88511594
AH02G25900.1	AhCML20	Chr02	96883666	96884340	aradu.V14167.gnm1.ann1.Aradu.D03W8.1	AdCML24	A01	91519648	91524266
AH02G07370.1	AhCaM4	Chr02	11090223	11091928	aradu.V14167.gnm1.ann1.Aradu.HW921.1	AdCML33	A01	91651984	91655847
AH02G10250.1	AhCML15	Chr02	18367314	18367875	aradu.V14167.gnm1.ann1.Aradu.T8M37.1	AdCML46	A02	3361770	3365988
AH02G02960.1	AhCML14	Chr02	3193750	3194346	aradu.V14167.gnm1.ann1.Aradu.IAV3N.1	AdCML34	A02	3460805	3461272
AH03G13600.1	AhCML25	Chr03	19201270	19201665	aradu.V14167.gnm1.ann1.Aradu.NAT4H.1	AdCML38	A02	4645219	4649396
AH03G31710.1	AhCML30	Chr03	118079107	118082897	aradu.V14167.gnm1.ann1.Aradu.H122Q.1	AdCML31	A02	8569430	8569864
AH03G13320.1	AhCML24	Chr03	17593287	17599921	aradu.V14167.gnm1.ann1.Aradu.04DPI.1	AdCML2	A02	90254434	90257464
AH03G43220.1	AhCML32	Chr03	136801845	136802873	aradu.V14167.gnm1.ann1.Aradu.P0L8F.1	AdCML39	A02	108786742	108790401
AH03G43860.1	AhCML33	Chr03	137421959	137452809	aradu.V14167.gnm1.ann1.Aradu.CY8HB.1	AdCML23	A02	108989967	108993828
AH03G47930.1	AhCML35	Chr03	141630819	141631330	aradu.V14167.gnm1.ann1.Aradu.P47CH.1	AdCML40	A03	375774	380612
AH03G31610.1	AhCML28	Chr03	117885558	117888975	aradu.V14167.gnm1.ann1.Aradu.XBR45.1	AdCML50	A03	4580692	4584655
AH03G04010.1	AhCML21	Chr03	4093165	4096997	aradu.V14167.gnm1.ann1.Aradu.4R8PQ.1	AdCML13	A03	82561355	82566409
AH03G04120.1	AhCML22	Chr03	4202869	4203336	aradu.V14167.gnm1.ann1.Aradu.5CN8X.1	AdCML16	A03	92192584	92197664
AH03G26220.1	AhCML26	Chr03	67222167	67224966	aradu.V14167.gnm1.ann1.Aradu.Z3YHX.1	AdCML55	A03	117911374	117914752
AH03G26230.1	AhCML27	Chr03	67243715	67246723	aradu.V14167.gnm1.ann1.Aradu.XHG9S.1	AdCML52	A03	4474549	4479569
AH03G38580.1	AhCaM31	Chr03	131012889	131013488	aradu.V14167.gnm1.ann1.Aradu.2Z2ZU.1	AdCML6	A04	8024132	8026565
AH04G00420.1	AhCML36	Chr04	637583	642484	aradu.V14167.gnm1.ann1.Aradu.B4AI9.1	AdCML22	A04	8040757	8041275
AH04G04110.1	AhCML37	Chr04	4974683	4978682	aradu.V14167.gnm1.ann1.Aradu.92NW5.1	AdCML20	A04	9032897	9033469
AH04G19890.1	AhCML39	Chr04	98938643	98944084	aradu.V14167.gnm1.ann1.Aradu.5AV6I.1	AdCML15	A04	15227933	15231247
AH04G23550.1	AhCML41	Chr04	111578289	111578948	aradu.V14167.gnm1.ann1.Aradu.ZHY64.1	AdCML57	A04	50372993	50382629
AH04G23230.1	AhCML40	Chr04	110684137	110685368	aradu.V14167.gnm1.ann1.Aradu.ZFT0U.1	AdCML56	A05	79523703	79524149
AH05G02950.1	AhCML42	Chr05	3109260	3114640	aradu.V14167.gnm1.ann1.Aradu.PXK6S.1	AdCML43	A05	102434191	102439402
AH05G33410.1	AhCaM6	Chr05	108927611	108928453	aradu.V14167.gnm1.ann1.Aradu.B0F0Q.1	AdCML21	A05	2037023	2037409
AH05G05580.1	AhCML43	Chr05	6883352	6883870	aradu.V14167.gnm1.ann1.Aradu.F99CN.1	AdCML28	A05	9732108	9732572
AH05G06290.1	AhCML44	Chr05	8040036	8041216	aradu.V14167.gnm1.ann1.Aradu.W2VYJ.1	AdCML48	A05	11311838	11315948
AH05G08880.1	AhCaM5	Chr05	12190276	12190719	aradu.V14167.gnm1.ann1.Aradu.39711.1	AdCML8	A05	15206162	15207607
AH05G32230.1	AhCML46	Chr05	106739842	106745519	aradu.V14167.gnm1.ann1.Aradu.Q2BGD.1	AdCML44	A05	17926696	17931299
AH06G09750.1	AhCML52	Chr06	13126727	13127113	aradu.V14167.gnm1.ann1.Aradu.1F1XW.1	AdCML4	A05	82661303	82663212
AH06G11630.1	AhCML53	Chr06	15650795	15652468	aradu.V14167.gnm1.ann1.Aradu.U3WE4.1	AdCML47	A06	93122971	93127237
AH06G19880.1	AhCaM8	Chr06	84508899	84510763	aradu.V14167.gnm1.ann1.Aradu.383XS.1	AdCML7	A06	100421457	100426918
AH06G23310.1	AhCML55	Chr06	97755501	97760498	aradu.V14167.gnm1.ann1.Aradu.4P8D3.1	AdCML12	A06	109046588	109051321
AH06G26220.1	AhCML57	Chr06	104750539	104753184	aradu.V14167.gnm1.ann1.Aradu.XR3BY.1	AdCML54	A06	111078365	111078898
AH06G03030.1	AhCaM7	Chr06	5383662	5384126	aradu.V14167.gnm1.ann1.Aradu.XNJ7A.1	AdCML53	A06	289847	295558
AH06G13470.1	AhCML54	Chr06	18599202	18603573	aradu.V14167.gnm1.ann1.Aradu.1F9TA.1	AdCML5	A06	2878418	2890308
AH07G05100.1	AhCML62	Chr07	4771946	4774291	aradu.V14167.gnm1.ann1.Aradu.N446Y.1	AdCML37	A06	4918713	4921615
AH07G05500.1	AhCaM9	Chr07	5420186	5422294	aradu.V14167.gnm1.ann1.Aradu.P4874.1	AdCML41	A07	5593873	5600533
AH07G10150.1	AhCML64	Chr07	13396184	13396606	aradu.V14167.gnm1.ann1.Aradu.8EM3B.1	AdCML19	A07	47045622	47048035
AH07G17050.1	AhCML65	Chr07	46645712	46650159	aradu.V14167.gnm1.ann1.Aradu.E72ZJ.1	AdCML27	A07	5358701	5359297
AH08G04290.1	AhCML67	Chr08	7915323	7919740	aradu.V14167.gnm1.ann1.Aradu.M30U6.1	AdCML35	A07	6492592	6492882
AH08G17080.1	AhCML74	Chr08	32302471	32303157	aradu.V14167.gnm1.ann1.Aradu.58BVX.1	AdCML14	A07	7766275	7770641
AH08G20730.1	AhCML76	Chr08	37692294	37829536	aradu.V14167.gnm1.ann1.Aradu.GKV1Z.1	AdCML30	A08	16379177	16381010
AH08G29990.1	AhCML79	Chr08	50817358	50818378	aradu.V14167.gnm1.ann1.Aradu.DI3D2.1	AdCML26	A08	28385987	28389373
AH08G29190.1	AhCML78	Chr08	49787602	49788006	aradu.V14167.gnm1.ann1.Aradu.017SJ.1	AdCML1	A08	37286958	37292277
AH08G03510.1	AhCML66	Chr08	6596074	6596567	aradu.V14167.gnm1.ann1.Aradu.X6XVS.1	AdCML49	A08	46803624	46806499
AH08G06260.1	AhCML69	Chr08	11448317	11448805	aradu.V14167.gnm1.ann1.Aradu.6G4CM.1	AdCML18	A08	3786112	3787336
AH08G20460.1	AhCML75	Chr08	37213937	37214296	aradu.V14167.gnm1.ann1.Aradu.4CF0T.1	AdCML11	A08	5678185	5682377
AH08G11180.1	AhCML71	Chr08	24570174	24571695	aradu.V14167.gnm1.ann1.Aradu.HG8ZF.1	AdCML32	A09	33698065	33701501
AH08G28430.1	AhCML77	Chr08	48784575	48787630	aradu.V14167.gnm1.ann1.Aradu.DF7HX.1	AdCML25	A09	85997924	85999915
AH09G19680.1	AhCaM10	Chr09	86623153	86624908	aradu.V14167.gnm1.ann1.Aradu.M4KBT.1	AdCML36	A09	108274538	108277584
AH09G30980.1	AhCML82	Chr09	116168519	116172235	aradu.V14167.gnm1.ann1.Aradu.GH35A.1	AdCML29	A09	115604493	115608180
AH09G33760.1	AhCML83	Chr09	119083084	119086753	aradu.V14167.gnm1.ann1.Aradu.ZZ215.1	AdCML58	A09	118485120	118488450
AH10G30370.1	AhCML87	Chr10	112647002	112647748	aradu.V14167.gnm1.ann1.Aradu.3WL67.1	AdCML10	A10	3759413	3759757
AH10G03800.1	AhCML84	Chr10	3388441	3388785	aradu.V14167.gnm1.ann1.Aradu.RN3WX.1	AdCML45	A10	89172475	89174701
AH16G41660.1	AhCML159	Chr16	147231197	147231490	aradu.V14167.gnm1.ann1.Aradu.0X4TI.1	AdCML3	A10	103575383	103581322

## Sheet: Arachis ipaensis
The homologous CaM/CML genes were identified between peanut and Arachis ipaensis
Gene_1	Rename	Position	Start	End	Gene_2	Rename	Position	Start	End
AH01G10390.1	AhCML6	Chr01	13716791	13718102	araip.K30076.gnm1.ann1.Araip.P1J2H.1	AiCaM12	B01	787838	788287
AH01G08340.1	AhCML5	Chr01	10681296	10686289	araip.K30076.gnm1.ann1.Araip.7S8SH.1	AiCaM3	B02	1112099	1115772
AH01G07960.1	AhCaM1	Chr01	10196762	10197277	araip.K30076.gnm1.ann1.Araip.JV8M8.1	AiCaM10	B02	1118847	1121988
AH01G34550.1	AhCML13	Chr01	111077127	111080809	araip.K30076.gnm1.ann1.Araip.Y7IL1.1	AiCaM16	B02	1158559	1163174
AH01G32520.1	AhCaM3	Chr01	107696490	107697311	araip.K30076.gnm1.ann1.Araip.Q3IAU.1	AiCaM13	B05	3526186	3526656
AH01G11240.1	AhCML7	Chr01	17555502	17561707	araip.K30076.gnm1.ann1.Araip.D5LW4.1	AiCaM7	B06	21283280	21290799
AH01G23540.1	AhCML8	Chr01	96001879	96003727	araip.K30076.gnm1.ann1.Araip.CW72W.1	AiCaM6	B06	109223230	109226866
AH01G25010.1	AhCML9	Chr01	97490669	97492145	araip.K30076.gnm1.ann1.Araip.3KL67.1	AiCaM1	B06	124703128	124708505
AH01G05300.1	AhCML1	Chr01	6797366	6797836	araip.K30076.gnm1.ann1.Araip.MS1GW.1	AiCaM11	B06	5003939	5004298
AH01G08260.1	AhCML2	Chr01	10621051	10622303	araip.K30076.gnm1.ann1.Araip.BF1SB.1	AiCaM4	B07	8233139	8233868
AH01G26300.1	AhCML10	Chr01	99595126	99595955	araip.K30076.gnm1.ann1.Araip.6L5KM.1	AiCaM2	B08	13268321	13270196
AH01G10260.1	AhCaM2	Chr01	13173651	13174151	araip.K30076.gnm1.ann1.Araip.C6ZL6.1	AiCaM5	B09	19021848	19022364
AH02G22400.1	AhCML19	Chr02	90772692	90779095	araip.K30076.gnm1.ann1.Araip.E44JL.1	AiCaM8	B10	59610147	59617441
AH02G25900.1	AhCML20	Chr02	96883666	96884340	araip.K30076.gnm1.ann1.Araip.QM9UX.1	AiCaM14	B10	69987343	69997916
AH02G07370.1	AhCaM4	Chr02	11090223	11091928	araip.K30076.gnm1.ann1.Araip.SQ8BM.1	AiCML42	B01	71910360	71911065
AH02G10250.1	AhCML15	Chr02	18367314	18367875	araip.K30076.gnm1.ann1.Araip.AZ4FD.1	AiCML14	B01	93390232	93395739
AH02G02960.1	AhCML14	Chr02	3193750	3194346	araip.K30076.gnm1.ann1.Araip.UHZ8X.1	AiCML47	B01	101886368	101892080
AH03G13600.1	AhCML25	Chr03	19201270	19201665	araip.K30076.gnm1.ann1.Araip.V8ASR.1	AiCML49	B01	104679826	104683850
AH03G31710.1	AhCML30	Chr03	118079107	118082897	araip.K30076.gnm1.ann1.Araip.PZ9H4.1	AiCML40	B01	106038515	106043475
AH03G13320.1	AhCML24	Chr03	17593287	17599921	araip.K30076.gnm1.ann1.Araip.1897A.1	AiCML1	B01	106211528	106215276
AH03G43220.1	AhCML32	Chr03	136801845	136802873	araip.K30076.gnm1.ann1.Araip.92STN.1	AiCML12	B01	5164652	5167572
AH03G43860.1	AhCML33	Chr03	137421959	137452809	araip.K30076.gnm1.ann1.Araip.Y89NJ.1	AiCML56	B02	6075682	6079900
AH03G47930.1	AhCML35	Chr03	141630819	141631330	araip.K30076.gnm1.ann1.Araip.LFA21.1	AiCML31	B02	6164374	6164802
AH03G31610.1	AhCML28	Chr03	117885558	117888975	araip.K30076.gnm1.ann1.Araip.V9NIV.1	AiCML50	B02	90851788	90855136
AH03G04010.1	AhCML21	Chr03	4093165	4096997	araip.K30076.gnm1.ann1.Araip.MFI1B.1	AiCML34	B02	109908870	109912629
AH03G04120.1	AhCML22	Chr03	4202869	4203336	araip.K30076.gnm1.ann1.Araip.GMN62.1	AiCML22	B02	110334986	110338838
AH03G26220.1	AhCML26	Chr03	67222167	67224966	araip.K30076.gnm1.ann1.Araip.WAS0J.1	AiCML52	B02	134968499	134974291
AH03G26230.1	AhCML27	Chr03	67243715	67246723	araip.K30076.gnm1.ann1.Araip.BSB2C.1	AiCML16	B02	803122	808127
AH03G38580.1	AhCML31	Chr03	131012889	131013488	araip.K30076.gnm1.ann1.Araip.F3SVI.1	AiCML21	B02	5801726	5805669
AH04G00420.1	AhCML36	Chr04	637583	642484	araip.K30076.gnm1.ann1.Araip.CIZ6F.1	AiCML19	B02	89459884	89465062
AH04G04110.1	AhCML37	Chr04	4974683	4978682	araip.K30076.gnm1.ann1.Araip.MTQ7F.1	AiCML36	B03	101075325	101079297
AH04G19890.1	AhCML39	Chr04	98938643	98944084	araip.K30076.gnm1.ann1.Araip.1G1KY.1	AiCML2	B03	127835914	127839547
AH04G23550.1	AhCML41	Chr04	111578289	111578948	araip.K30076.gnm1.ann1.Araip.M2GYW.1	AiCML32	B03	4503952	4509036
AH04G23230.1	AhCML40	Chr04	110684137	110685368	araip.K30076.gnm1.ann1.Araip.64DCF.1	AiCML9	B03	8435326	8437599
AH05G02950.1	AhCML42	Chr05	3109260	3114640	araip.K30076.gnm1.ann1.Araip.U55ET.1	AiCML46	B03	8442601	8444277
AH05G33410.1	AhCaM6	Chr05	108927611	108928453	araip.K30076.gnm1.ann1.Araip.KCG3E.1	AiCML28	B03	9594463	9595035
AH05G05580.1	AhCML43	Chr05	6883352	6883870	araip.K30076.gnm1.ann1.Araip.T1IDG.1	AiCML43	B03	16068030	16071331
AH05G06290.1	AhCML44	Chr05	8040036	8041216	araip.K30076.gnm1.ann1.Araip.K8S7D.1	AiCML26	B04	115790900	115793037
AH05G08880.1	AhCaM5	Chr05	12190276	12190719	araip.K30076.gnm1.ann1.Araip.V50JD.1	AiCML48	B04	117802699	117806928
AH05G32230.1	AhCML46	Chr05	106739842	106745519	araip.K30076.gnm1.ann1.Araip.C2I9V.1	AiCML18	B04	211590	216174
AH06G09750.1	AhCML52	Chr06	13126727	13127113	araip.K30076.gnm1.ann1.Araip.WKM6P.1	AiCML53	B04	1708496	1712376
AH06G11630.1	AhCML53	Chr06	15650795	15652468	araip.K30076.gnm1.ann1.Araip.1X27I.1	AiCML3	B04	4507847	4512011
AH06G19880.1	AhCaM8	Chr06	84508899	84510763	araip.K30076.gnm1.ann1.Araip.JGS8U.1	AiCML25	B05	5556165	5556827
AH06G23310.1	AhCML55	Chr06	97755501	97760498	araip.K30076.gnm1.ann1.Araip.I56T6.1	AiCML23	B05	6103537	6104013
AH06G26220.1	AhCML57	Chr06	104750539	104753184	araip.K30076.gnm1.ann1.Araip.K9IZP.1	AiCML27	B05	101801703	101803612
AH06G03030.1	AhCaM7	Chr06	5383662	5384126	araip.K30076.gnm1.ann1.Araip.1Z65W.1	AiCML4	B05	115603340	115607144
AH06G13470.1	AhCML54	Chr06	18599202	18603573	araip.K30076.gnm1.ann1.Araip.KL8C5.1	AiCML29	B05	124434432	124435899
AH07G05100.1	AhCML62	Chr07	4771946	4774291	araip.K30076.gnm1.ann1.Araip.TDK1X.1	AiCML44	B05	133361966	133369228
AH07G05500.1	AhCaM9	Chr07	5420186	5422294	araip.K30076.gnm1.ann1.Araip.KU06I.1	AiCML30	B06	135936418	135936660
AH07G10150.1	AhCML64	Chr07	13396184	13396606	araip.K30076.gnm1.ann1.Araip.3P5TL.1	AiCML8	B06	135945282	135945575
AH07G17050.1	AhCML65	Chr07	46645712	46650159	araip.K30076.gnm1.ann1.Araip.7YJ6V.1	AiCML11	B06	135950807	135951800
AH08G04290.1	AhCML67	Chr08	7915323	7919740	araip.K30076.gnm1.ann1.Araip.BU5N7.1	AiCML17	B06	2824528	2827177
AH08G17080.1	AhCML74	Chr08	32302471	32303157	araip.K30076.gnm1.ann1.Araip.IUQ6M.1	AiCaM9	B06	2829878	2834142
AH08G20730.1	AhCML76	Chr08	37692294	37829536	araip.K30076.gnm1.ann1.Araip.A4R6H.1	AiCML13	B06	5155288	5161199
AH08G29990.1	AhCML79	Chr08	50817358	50818378	araip.K30076.gnm1.ann1.Araip.WS8N5.1	AiCML54	B06	57374020	57376076
AH08G29190.1	AhCML78	Chr08	49787602	49788006	araip.K30076.gnm1.ann1.Araip.P4C9H.1	AiCML38	B06	108520998	108521594
AH08G03510.1	AhCML66	Chr08	6596074	6596567	araip.K30076.gnm1.ann1.Araip.Q54YF.1	AiCML41	B07	113655145	113659713
AH08G06260.1	AhCML69	Chr08	11448317	11448805	araip.K30076.gnm1.ann1.Araip.3IE6G.1	AiCML7	B07	124292674	124294728
AH08G20460.1	AhCML75	Chr08	37213937	37214296	araip.K30076.gnm1.ann1.Araip.291BC.1	AiCML5	B07	1854715	1855170
AH08G11180.1	AhCML71	Chr08	24570174	24571695	araip.K30076.gnm1.ann1.Araip.DH2D0.1	AiCML20	B07	5595154	5598532
AH08G28430.1	AhCML77	Chr08	48784575	48787630	araip.K30076.gnm1.ann1.Araip.U291S.1	AiCML45	B07	7942918	7943307
AH09G19680.1	AhCaM10	Chr09	86623153	86624908	araip.K30076.gnm1.ann1.Araip.MR8XD.1	AiCML35	B07	26149416	26154281
AH09G30980.1	AhCML82	Chr09	116168519	116172235	araip.K30076.gnm1.ann1.Araip.RJ6GF.1	AiCaM15	B08	99150778	99153634
AH09G33760.1	AhCML83	Chr09	119083084	119086753	araip.K30076.gnm1.ann1.Araip.P620U.1	AiCML39	B08	128021469	128024372
AH10G30370.1	AhCML87	Chr10	112647002	112647748	araip.K30076.gnm1.ann1.Araip.X0PQ9.1	AiCML55	B08	7216329	7220087
AH10G03800.1	AhCML84	Chr10	3388441	3388785	araip.K30076.gnm1.ann1.Araip.VG1UA.1	AiCML51	B08	54629928	54632216
AH10G22700.1	AhCaM11	Chr10	101094384	101094896	araip.K30076.gnm1.ann1.Araip.I8I2U.1	AiCML24	B08	105196510	105198272
AH11G26940.1	AhCML98	Chr11	135639123	135644484	araip.K30076.gnm1.ann1.Araip.35NZV.1	AiCML6	B09	136893336	136896640
AH11G09980.1	AhCML94	Chr11	17843135	17845247	araip.K30076.gnm1.ann1.Araip.MBX1A.1	AiCML33	B09	141586090	141589945
AH12G24630.1	AhCML109	Chr12	104969662	104975928	araip.K30076.gnm1.ann1.Araip.79R74.1	AiCML10	B09	134618	135118
AH12G29210.1	AhCML110	Chr12	112455437	112456132	araip.K30076.gnm1.ann1.Araip.MZL3F.1	AiCML37	B09	88173448	88173999
AH12G04130.1	AhCML103	Chr12	5136258	5136662	araip.K30076.gnm1.ann1.Araip.BMG9B.1	AiCML15	B10	130271446	130275144
