# Supplementary material for: Genome-wide analysis of the peanut CaM/CML gene family reveals that the AhCML69 gene is associated with resistance to Ralstonia solanacearum
Source: BMC Genomics. 2024 Feb 21;25:200. doi: 10.1186/s12864-024-10108-5 (PMC10880322; doi:10.1186/s12864-024-10108-5)
Supplement: Supplementary file 8 — Supplementary Material 8. [file 12864_2024_10108_MOESM8_ESM.xlsx]

## Sheet: Sheet1
Paralogous gene pairs and Ka/Ks ratios among AhCaM/CML genes
Gene_1	Rename	Gene_2	Rename	Ka	Ks	Ka_Ks	EffectiveLen	AverageS-sites	AverageN-sites	cN	cS	pN	pS
AH01G08340.1	AhCML5	AH05G02950.1	AhCML42	0.066348	0.850142	0.078043	1551	344.917	1206.08	76.5833	175.417	0.063498	0.508577
AH01G10390.1	AhCML6	AH05G05580.1	AhCML43	0.26996	1.29762	0.208042	510	95.75	414.25	93.9167	59.0833	0.226715	0.617058
AH01G10390.1	AhCML6	AH11G09980.1	AhCML94	0.006805	0.087212	0.078032	540	97.1667	442.833	3	8	0.006775	0.082333
AH01G11240.1	AhCML7	AH11G10850.1	AhCML95	0.000836	0.011391	0.073372	1551	353.833	1197.17	1	4	0.000835	0.011305
AH01G25010.1	AhCML9	AH11G32950.1	AhCML101	0.007768	0.021833	0.355807	657	139.417	517.583	4	3	0.007728	0.021518
AH01G05300.1	AhCML1	AH11G03310.1	AhCML93	0.007972	0.022643	0.352058	468	89.6667	378.333	3	2	0.00793	0.022305
AH01G07960.1	AhCaM1	AH11G00960.1	AhCaM12	0.022605	0.119259	0.189548	513	108.833	404.167	9	12	0.022268	0.11026
AH01G08260.1	AhCML2	AH11G00660.1	AhCML89	0.075322	0.17106	0.440324	351	71.9167	279.083	20	11	0.071663	0.152955
AH01G32520.1	AhCaM3	AH11G25490.1	AhCaM13	0.002595	0.087478	0.029667	495	109	386	1	9	0.002591	0.082569
AH01G34550.1	AhCML13	AH11G22340.1	AhCML97	0.001562	0.024261	0.064371	1659	377	1282	2	9	0.00156	0.023873
AH01G10390.1	AhCML6	AH15G01650.1	AhCML141	0.283375	1.32244	0.214282	510	95.0833	414.917	97.9167	59.0833	0.235991	0.621385
AH01G10260.1	AhCaM2	AH20G01640.1	AhCaM22	0.002595	0.036593	0.07092	498	112	386	1	4	0.002591	0.035714
AH02G22400.1	AhCML19	AH04G19890.1	AhCML39	0.048518	0.663134	0.073165	1605	365.167	1239.83	58.25	160.75	0.046982	0.44021
AH02G07370.1	AhCaM4	AH06G11630.1	AhCML53	0.160362	0.509495	0.314748	444	83.8333	360.167	52	31	0.144378	0.369781
AH02G22400.1	AhCML19	AH12G24630.1	AhCML109	0.004852	0.039115	0.124039	1608	367.333	1240.67	6	14	0.004836	0.038113
AH02G25900.1	AhCML20	AH12G29210.1	AhCML110	0.003735	0.007435	0.502331	672	135.167	536.833	2	1	0.003726	0.007398
AH02G07370.1	AhCaM4	AH12G08820.1	AhCaM14	0.008419	0.023717	0.354979	444	85.6667	358.333	3	2	0.008372	0.023346
AH02G22400.1	AhCML19	AH14G22710.1	AhCML135	0.049376	0.67004	0.073691	1605	365.083	1239.92	59.25	161.75	0.047785	0.44305
AH02G07370.1	AhCaM4	AH16G01700.1	AhCaM17	0.160528	0.506612	0.316866	444	84.1667	359.833	52	31	0.144511	0.368317
AH03G13600.1	AhCML25	AH08G17080.1	AhCML74	0.214284	2.00388	0.106934	354	72.3333	281.667	52.5	50.5	0.186391	0.698157
AH03G43860.1	AhCML33	AH13G46570.1	AhCaM15	0.071122	0.29738	0.239161	537	115.75	421.25	28.5833	28.4167	0.067854	0.2455
AH03G13600.1	AhCML25	AH13G16250.1	AhCML118	0.003166	0.02661	0.118985	393	76.5	316.5	1	2	0.00316	0.026144
AH03G08900.1	AhCML23	AH13G11490.1	AhCML117	0.011682	0.023371	0.499848	432	86.9167	345.083	4	2	0.011591	0.023011
AH03G04010.1	AhCML21	AH13G05950.1	AhCML115	0.002337	0.019973	0.116998	1641	355.167	1285.83	3	7	0.002333	0.019709
AH03G26230.1	AhCML27	AH13G32000.1	AhCML119	0.011929	0.021584	0.552657	648	141	507	6	3	0.011834	0.021277
AH04G19890.1	AhCML39	AH12G24630.1	AhCML109	0.046793	0.631148	0.074139	1605	365	1240	56.25	155.75	0.045363	0.426712
AH04G04110.1	AhCML37	AH14G05090.1	AhCML133	0.004051	0.017532	0.231037	1584	346.25	1237.75	5	6	0.00404	0.017329
AH04G00420.1	AhCML36	AH14G01040.1	AhCML132	0.003121	0.054309	0.057466	1647	362.667	1284.33	4	19	0.003114	0.05239
AH04G19890.1	AhCML39	AH14G22710.1	AhCML135	0.000799	0.022096	0.03615	1620	367.417	1252.58	1	8	0.000798	0.021774
AH05G05580.1	AhCML43	AH15G01650.1	AhCML141	0.021908	0.052195	0.419739	516	99.1667	416.833	9	5	0.021591	0.05042
AH05G06290.1	AhCML44	AH15G02440.1	AhCML142	0.02307	0.125734	0.183482	567	119.5	447.5	10.1667	13.8333	0.022719	0.11576
AH05G16610.1	AhCML45	AH15G06320.1	AhCML144	0.004145	0.025902	0.160042	1563	353.5	1209.5	5	9	0.004134	0.02546
AH05G32230.1	AhCML46	AH15G20870.1	AhCML148	0.005532	0.027457	0.201473	1641	370.917	1270.08	7	10	0.005511	0.02696
AH05G32540.2	AhCaM49	AH15G20510.1	AhCML147	0.004394	0.031052	0.141503	588	131.5	456.5	2	4	0.004381	0.030418
AH05G33410.1	AhCaM6	AH15G19030.1	AhCaM16	0.008193	0.029756	0.275342	471	102.833	368.167	3	3	0.008148	0.029173
AH06G09750.1	AhCML52	AH12G04130.1	AhCML103	0.122409	1.13409	0.107936	351	72.8333	278.167	31.4167	42.5833	0.112942	0.584668
AH06G23310.1	AhCML55	AH16G28730.1	AhCML153	0.002603	0.030645	0.08493	1521	366.333	1154.67	3	11	0.002598	0.030027
AH06G25160.1	AhCML56	AH16G31070.1	AhCML154	0.044702	0.097638	0.457839	336	71	265	11.5	6.5	0.043396	0.091549
AH06G26220.1	AhCML57	AH16G32670.1	AhCML155	0.003775	0.023655	0.159576	660	128.833	531.167	2	3	0.003765	0.023286
AH06G01890.1	AhCML50	AH16G04360.1	AhCML150	0.000796	0.031471	0.025291	1614	356.917	1257.08	1	11	0.000795	0.03082
AH06G02650.1	AhCML51	AH16G05160.1	AhCML151	0.011441	0.020638	0.554389	813	196.5	616.5	7	4	0.011354	0.020356
AH06G03030.1	AhCaM7	AH16G05530.1	AhCaM18	0.010743	0.059793	0.179675	462	87	375	4	5	0.010667	0.057471
AH06G13470.1	AhCML54	AH16G00240.1	AhCML149	0.007336	0.021958	0.334116	2289	508.333	1780.67	13	11	0.007301	0.021639
AH07G05500.1	AhCaM9	AH17G04180.1	AhCaM20	0.001866	0.058782	0.031749	678	141.5	536.5	1	8	0.001864	0.056537
AH07G17050.1	AhCML65	AH18G23900.1	AhCML181	0.005777	0.035945	0.160722	1356	313.417	1042.58	6	11	0.005755	0.035097
AH07G03330.1	AhCML58	AH01G07960.1	AhCaM1	0.231756	0.561691	0.412604	1443	307.75	1135.25	226.333	121.667	0.199369	0.395343
AH08G29190.1	AhCML78	AH12G04130.1	AhCML103	0.012592	0.050652	0.2486	402	81.6667	320.333	4	4	0.012487	0.04898
AH08G17080.1	AhCML74	AH13G16250.1	AhCML118	0.216798	2.08463	0.103998	354	72.5	281.5	53	51	0.188277	0.703448
AH08G03510.1	AhCML66	AH17G26750.1	AhCML171	0.008896	0.033063	0.269048	288	61.8333	226.167	2	2	0.008843	0.032345
AH08G04290.1	AhCML67	AH17G27800.1	AhCML172	0.005945	0.014286	0.416106	648	141.333	506.667	3	2	0.005921	0.014151
AH08G06260.1	AhCML69	AH17G29650.1	AhCML174	0.00257	0.010471	0.245392	486	96.1667	389.833	1	1	0.002565	0.010399
AH08G15600.1	AhCML72	AH18G05910.1	AhCML176	0.00948	0.018315	0.517624	858	221.083	636.917	6	4	0.00942	0.018093
AH08G17080.1	AhCML74	AH18G07630.1	AhCML177	0.006561	0.036667	0.178934	390	83.8333	306.167	2	3	0.006532	0.035785
AH08G20730.1	AhCML76	AH18G13070.1	AhCML179	0.029615	0.131123	0.225858	342	66.5	275.5	8	8	0.029038	0.120301
AH08G29990.1	AhCML79	AH18G34780.1	AhCML184	0.00885	0.094294	0.093851	420	79	341	3	7	0.008798	0.088608
AH09G30980.1	AhCML82	AH19G37200.1	AhCML188	0.00333	0.034514	0.096491	1140	237.167	902.833	3	8	0.003323	0.033732
AH10G30370.1	AhCML87	AH13G56900.1	AhCML125	0.02539	0.102505	0.247699	444	83.5	360.5	9	8	0.024965	0.095808
AH10G22700.1	AhCaM11	AH20G29610.1	AhCaM23	0.010176	0.103046	0.098753	510	114.25	395.75	4	11	0.010107	0.09628
AH12G04130.1	AhCML103	AH16G13860.1	AhCML152	0.132978	1.10937	0.119868	351	72.6667	278.333	33.9167	42.0833	0.121856	0.579128
AH13G16250.1	AhCML118	AH18G07630.1	AhCML177	0.237713	2.05168	0.115863	360	73.6667	286.333	58.3333	51.6667	0.203725	0.701357
AH14G35090.1	AhCML138	AH14G44920.1	AhCML139	0.009139	0.034599	0.26413	1257	266.167	990.833	9	9	0.009083	0.033813
AH16G38340.1	AhCML156	AH16G44040.1	AhCML161	0.035431	0.076588	0.462616	729	151.083	577.917	20	11	0.034607	0.072808
