# Supplementary material for: Genome-wide analysis of the peanut CaM/CML gene family reveals that the AhCML69 gene is associated with resistance to Ralstonia solanacearum
Source: BMC Genomics. 2024 Feb 21;25:200. doi: 10.1186/s12864-024-10108-5 (PMC10880322; doi:10.1186/s12864-024-10108-5)
Supplement: Supplementary file 10 — Supplementary Material 10. [file 12864_2024_10108_MOESM10_ESM.xlsx]

## Sheet: Sheet1
All primes used in the study
Primer name	Primer sequence (5’- 3’)	Reference	Function
AhCML69-F	acagggtacccggggatcctATGTTGTTTGCAAATATGAC	/	Construction of transient expression vectors
AhCML69-R	gtactagtgtcgactctagATGCGGTGGTGATGGTGAGCA
AhCML174-F	acagggtacccggggatcctATGTTGTTTGCAAATATGAC	/
AhCML174-R	gtactagtgtcgactctagATGCGGTGGTGATGGTGAGGA
NbH1N1-F	AGCCTATTATGGCCCTTCCATT	Masahito and Takafumi, Molecular Plant Pathology, 2019.	RT-qPCR for resistant marker genes
NbH1N1-R	GGCCGTGGCGGTGATA
NbHsr203J-F	CCACCCCATGACGACTTCA
NbHsr203J-R	TTTCGTCGGCAACTATATCTTTGA
NbWIPK-F	CCGATCTGCCCCGTTCCATCC	Cheng et al., Biochemical and Biophysical Research Communications, 2021.
NbWIPK-R	TCAGGATTCAGCGACAAAGCTTCC
NbPTI5-F	CCTCCAAGTTTGAGCTCGGATAGT	Masahito and Takafumi, Plant and Cell Physiology, 2018.
NbPTI5-R	CCAAGAAATTCTCCATGCACTCTGTC
NbOPR3-F	CTTCATGTGACTCAGCCACGAT
NbOPR3-R	AGCGCTTCCTCCTCTTCACTT
NbLOX-F	TCTTGGGTGGCTCCTCTGACT
NbLOX-R	TGTTGGAGGTCTGCCTGTTCT
NbPR1-F	CTGAGGGAAGTGGCGATTTC
NbPR1-R	CTCATCGACCCACATCTCAAC
NbPR2-F	CAGCAGCAGGGTTGCAAGAT
NbPR2-R	TTTGGGCGGGTAGGTATTC
Ahactin- F	GAGGAGAAGCAGAAGCAAGTTG	/
Ahactin- R	AGACAGCATATCGGCACTCATC
NbEFla-F	CCCAAGAGGCCCTCAGACA	/
NbEFla-R	CACACGACCAACAGGGACAGT
AhCML69-qPCR-F	TTCTAACTGCCACTGATTTGCGG	/	Determination of AhCML69 expression on different tissues
AhCML69-qPCR-R	CAAGAACTCGTTCAAGTTAAGGCT
